# Supplementary material for: (μ-4,4′-Bipyridine-κ2 N:N′)bis­[bis­(N,N-dimethyl­dithio­carbamato-κ2 S,S′)zinc(II)]
Source: Acta Crystallogr Sect E Struct Rep Online. 2010 Oct 23;66(Pt 11):m1465. doi: 10.1107/S1600536810042650 (PMC3009053; doi:10.1107/S1600536810042650)
Supplement: Supplementary file 2 [file e-66-m1465-Isup2.hkl]

# 
# h,k,l, Fc-squared, Fo-squared, sigma(Fo-squared) and status flag 
# 
data_I
_shelx_title ' sad in P2(1)/c' 
_shelx_refln_list_code          4 
_shelx_F_calc_maximum      172.48 
_exptl_crystal_F_000       788.00 
_reflns_d_resolution_high  0.7692 
 
loop_ 
 _symmetry_equiv_pos_as_xyz 
 'x, y, z' 
 '-x, y+1/2, -z+1/2' 
 '-x, -y, -z' 
 'x, -y-1/2, z-1/2' 
 
_cell_length_a     8.0490 
_cell_length_b    13.8770 
_cell_length_c    14.8134 
_cell_angle_alpha  90.000 
_cell_angle_beta  100.070 
_cell_angle_gamma  90.000 
 
_shelx_F_squared_multiplier     1.000 
 
loop_ 
 _refln_index_h 
 _refln_index_k 
 _refln_index_l 
 _refln_F_squared_calc 
 _refln_F_squared_meas 
 _refln_F_squared_sigma 
 _refln_observed_status 
   1   0   0    28788.97    28068.84   1007.28 o 
   2   0   0     1011.16     1087.22     48.65 o 
   3   0   0    20884.26    20031.90    681.38 o 
   4   0   0    24629.04    24274.78    718.17 o 
   5   0   0       84.37       73.48      9.77 o 
   6   0   0      793.41      729.94     39.59 o 
   7   0   0       57.99       96.64     19.00 o 
   8   0   0     2941.26     3191.36    136.67 o 
   9   0   0      132.76      151.75     27.08 o 
  10   0   0      219.99      214.94     31.71 o 
   1   1   0     9282.77     9084.39    224.43 o 
   2   1   0     5685.65     5686.69    148.18 o 
   3   1   0     7149.63     7214.25    153.13 o 
   4   1   0      171.18      189.72      9.12 o 
   5   1   0      873.94      937.19     26.11 o 
   6   1   0      305.60      336.53     17.59 o 
   7   1   0     1463.73     1518.66     47.18 o 
   8   1   0      372.81      412.07     21.37 o 
   9   1   0       14.76        8.90     11.07 o 
  10   1   0        4.73      -12.10     12.17 o 
   0   2   0    21209.95    22120.29    799.40 o 
   1   2   0    16889.33    16840.34    522.18 o 
   2   2   0     1866.11     2097.18     46.28 o 
   3   2   0     8124.52     7708.98    228.71 o 
   4   2   0    22206.11    22089.34    461.01 o 
   5   2   0     2738.97     2627.94    103.95 o 
   6   2   0       67.40       68.28      7.88 o 
   7   2   0     2118.71     2465.51     67.52 o 
   8   2   0     1236.65     1279.84     41.85 o 
   9   2   0      100.06      106.85     16.50 o 
  10   2   0       11.78       23.98     13.94 o 
   1   3   0     1160.13     1333.05     29.77 o 
   2   3   0     4161.50     4245.55     99.22 o 
   3   3   0     3624.48     3611.59     78.94 o 
   4   3   0      210.66      221.58     10.81 o 
   5   3   0     1317.02     1398.97     35.92 o 
   6   3   0     4931.89     5092.11    113.93 o 
   7   3   0       38.69       21.35      8.45 o 
   8   3   0      985.51      983.14     45.11 o 
   9   3   0      464.97      550.19     30.81 o 
  10   3   0       37.65       35.19     14.72 o 
   0   4   0      410.10      378.97     18.59 o 
   1   4   0        8.02       16.75      3.73 o 
   2   4   0      126.51      150.14      6.35 o 
   3   4   0     1152.61     1371.89     32.95 o 
   4   4   0     1511.29     1442.94     35.62 o 
   5   4   0     1187.88     1265.37     33.23 o 
   6   4   0     1198.02     1107.90     36.65 o 
   7   4   0     1352.65     1390.44     43.11 o 
   8   4   0     1064.31     1106.35     39.01 o 
   9   4   0       44.48       56.01     12.35 o 
  10   4   0      208.10      209.06     22.42 o 
   1   5   0      663.53      671.41     18.79 o 
   2   5   0     3594.52     3521.38     76.54 o 
   3   5   0     2242.24     2403.55     54.50 o 
   4   5   0     1792.43     1601.08     39.10 o 
   5   5   0     3124.65     3198.53     73.45 o 
   6   5   0     1561.30     1578.80     46.00 o 
   7   5   0       94.15       68.25     10.21 o 
   8   5   0      326.36      318.10     29.01 o 
   9   5   0     2164.76     2111.74     63.52 o 
   0   6   0      364.32      447.43     17.29 o 
   1   6   0      123.29      136.55      9.28 o 
   2   6   0     4148.90     4383.32     94.69 o 
   3   6   0      869.89      822.80     24.75 o 
   4   6   0     1146.21     1071.61     28.36 o 
   5   6   0      270.50      253.66     14.50 o 
   6   6   0     1427.48     1341.57     40.59 o 
   7   6   0       71.82       40.55      9.85 o 
   8   6   0      207.34      174.91     18.30 o 
   9   6   0      626.40      551.92     31.21 o 
   1   7   0      616.74      574.97     19.85 o 
   2   7   0     5421.64     5364.36    127.21 o 
   3   7   0     1500.28     1399.10     34.16 o 
   4   7   0      659.37      631.02     22.26 o 
   5   7   0     2327.97     2142.23     65.56 o 
   6   7   0     2543.34     2250.11     69.82 o 
   7   7   0        1.70        0.59     10.02 o 
   8   7   0       12.18       -7.39     10.42 o 
   9   7   0     1344.92     1350.33     54.00 o 
   0   8   0     1532.38     1519.48     64.36 o 
   1   8   0       27.58       40.06      8.80 o 
   2   8   0       41.54       44.33      5.99 o 
   3   8   0       10.94       17.68      5.59 o 
   4   8   0      280.35      294.76     14.39 o 
   5   8   0      208.47      162.86     14.09 o 
   6   8   0      565.01      548.18     26.67 o 
   7   8   0       72.56       63.78     13.12 o 
   8   8   0        0.54        8.85     10.99 o 
   9   8   0        7.04       14.47     13.23 o 
   1   9   0      129.62      141.97     12.59 o 
   2   9   0      528.91      504.97     23.02 o 
   3   9   0     1267.63     1132.87     33.25 o 
   4   9   0      233.27      190.76     13.47 o 
   5   9   0      346.48      338.39     19.82 o 
   6   9   0     1604.77     1496.99     51.63 o 
   7   9   0        1.38        2.96      9.79 o 
   8   9   0      176.54      249.49     31.82 o 
   0  10   0       57.48       56.81     15.70 o 
   1  10   0      252.91      266.15     16.54 o 
   2  10   0      375.18      326.14     20.92 o 
   3  10   0      545.88      585.33     21.29 o 
   4  10   0      376.54      338.95     18.76 o 
   5  10   0       82.45       49.57     10.80 o 
   6  10   0      419.92      373.76     22.72 o 
   7  10   0       64.31       44.08     12.81 o 
   8  10   0      169.36      197.03     20.44 o 
   1  11   0     1255.68     1168.54     39.30 o 
   2  11   0       33.60       17.78      7.33 o 
   3  11   0      745.46      588.08     25.13 o 
   4  11   0       33.32       12.61     11.72 o 
   5  11   0      266.95      235.20     17.88 o 
   6  11   0      940.17      906.24     37.74 o 
   7  11   0      103.31       79.48     14.99 o 
   8  11   0       44.73       28.38     13.54 o 
   0  12   0     4858.19     4924.81    192.44 o 
   1  12   0      438.04      510.71     23.44 o 
   2  12   0        5.45       -0.12      6.75 o 
   3  12   0      138.54      154.45     16.71 o 
   4  12   0      190.18      166.39     18.12 o 
   5  12   0      146.33      191.47     20.68 o 
   6  12   0      718.34      681.34     38.72 o 
   7  12   0      521.75      471.80     55.76 o 
   1  13   0      399.25      433.54     22.11 o 
   2  13   0      494.15      538.24     25.19 o 
   3  13   0        3.62        3.15      9.42 o 
   4  13   0      113.68      200.82     20.34 o 
   5  13   0      382.41      322.68     26.62 o 
   6  13   0     1387.33     1355.36     67.27 o 
   7  13   0       31.55       59.98     17.71 o 
   0  14   0       16.39        1.25     12.21 o 
   1  14   0      260.44      198.84     20.80 o 
   2  14   0      305.26      251.52     31.62 o 
   3  14   0      334.87      304.35     24.10 o 
   4  14   0       81.93      107.40     17.19 o 
   5  14   0       27.69       19.05     13.62 o 
   6  14   0       41.09       29.12     15.09 o 
   1  15   0     1484.16     1559.04     68.60 o 
   2  15   0     1760.02     1625.48     65.91 o 
   3  15   0      259.17      237.67     22.56 o 
   4  15   0        1.48       -2.30     11.81 o 
   5  15   0      205.84      180.20     23.59 o 
   0  16   0     1862.78     1785.63     89.44 o 
   1  16   0      882.57      825.49     39.46 o 
   2  16   0        2.97       -2.77     10.96 o 
   3  16   0       16.93       17.50     12.88 o 
   4  16   0       89.88       90.77     20.61 o 
   1  17   0      564.32      568.17     34.44 o 
   2  17   0      960.21      928.78     61.11 o 
   3  17   0     1066.14     1099.72     68.23 o 
   0  18   0     1239.71     1134.70     65.53 o 
 -10   1   1        7.67        0.53     12.21 o 
  -9   1   1        2.58      -10.15     10.15 o 
  -8   1   1       72.68       65.57     15.52 o 
  -7   1   1     1192.10     1067.29     35.10 o 
  -6   1   1     1363.26     1342.89     35.63 o 
  -5   1   1      249.34      291.23     18.12 o 
  -4   1   1     3638.17     3665.82     81.23 o 
  -3   1   1      681.00      763.91     19.88 o 
  -2   1   1       16.66       15.71      3.67 o 
   0   1   1      129.83      143.72      5.57 o 
   1   1   1      152.16      131.40      7.80 o 
   2   1   1     3350.77     3552.89     76.89 o 
   3   1   1      737.00      844.55     31.37 o 
   4   1   1       49.54       39.16      5.28 o 
   5   1   1      283.19      337.21     15.34 o 
   6   1   1        3.64       13.16      5.94 o 
   7   1   1      817.25      900.90     28.14 o 
   8   1   1      171.87      170.83     15.21 o 
   9   1   1      184.25      189.53     19.71 o 
  10   1   1       92.63       94.14     17.66 o 
 -10   2   1       75.50      108.18     18.78 o 
  -9   2   1        0.54        0.52     11.16 o 
  -8   2   1      282.75      330.29     19.37 o 
  -7   2   1       27.37       12.08      7.89 o 
  -6   2   1       29.77       33.19      6.45 o 
  -5   2   1     3466.59     3256.38     74.24 o 
  -4   2   1      175.37      176.42      8.55 o 
  -3   2   1      492.73      496.14     14.36 o 
  -2   2   1     4599.48     4996.54    106.13 o 
  -1   2   1     2062.56     2061.28     44.24 o 
   0   2   1     5002.57     5203.45    157.87 o 
   1   2   1     1734.74     2081.80     49.27 o 
   2   2   1     7356.31     7317.28    174.57 o 
   3   2   1     3648.05     3314.19     72.83 o 
   4   2   1     7461.10     7425.18    159.41 o 
   5   2   1      680.42      622.21     19.73 o 
   6   2   1        9.13       17.22      6.06 o 
   7   2   1     1699.16     1686.29     44.79 o 
   8   2   1     3053.91     3178.79     85.46 o 
   9   2   1       55.00       27.37     18.84 o 
  10   2   1        9.93        4.95     12.68 o 
 -10   3   1       21.98       14.78     13.21 o 
  -9   3   1       13.12       13.92     11.65 o 
  -8   3   1     3643.06     3720.79     97.70 o 
  -7   3   1       56.98       28.70      8.71 o 
  -6   3   1     1714.29     1646.25     47.00 o 
  -5   3   1      459.90      565.77     19.27 o 
  -4   3   1     4667.68     4902.69    117.05 o 
  -3   3   1      180.12      239.88      9.17 o 
  -2   3   1    13609.04    14414.30    300.81 o 
  -1   3   1     1976.22     2146.79     46.36 o 
   0   3   1       39.81       39.63      2.59 o 
   1   3   1     2973.37     3122.01     73.03 o 
   2   3   1     6232.11     6175.17    148.96 o 
   3   3   1      920.08     1083.66     32.00 o 
   4   3   1       58.70       16.04      5.36 o 
   5   3   1      513.36      490.08     17.00 o 
   6   3   1       16.85        8.20      5.77 o 
   7   3   1     2269.99     2152.79     60.58 o 
   8   3   1      235.07      225.47     16.81 o 
   9   3   1       57.85       52.76     12.27 o 
  10   3   1      345.17      336.96     26.64 o 
 -10   4   1       24.25        7.96     14.01 o 
  -9   4   1       77.64      117.56     17.22 o 
  -8   4   1     2066.45     2144.33     62.09 o 
  -7   4   1     3951.45     3747.49    110.85 o 
  -6   4   1      354.32      404.63     18.58 o 
  -5   4   1      465.57      571.98     19.65 o 
  -4   4   1     1731.84     1757.60     42.05 o 
  -3   4   1      133.76      173.13      7.79 o 
  -2   4   1     1618.06     1851.57     41.65 o 
  -1   4   1      738.19      797.12     26.58 o 
   0   4   1     7032.66     7294.69    167.38 o 
   1   4   1      752.35      808.00     21.00 o 
   2   4   1     1214.55     1474.65     33.98 o 
   3   4   1     6861.43     6629.73    172.48 o 
   4   4   1    12213.71    10757.06    228.19 o 
   5   4   1        6.37        6.43      4.91 o 
   6   4   1     1926.71     1818.93     51.33 o 
   7   4   1     4552.02     4593.03    120.08 o 
   8   4   1     1196.85     1188.16     40.16 o 
   9   4   1      229.32      238.49     18.90 o 
  -9   5   1      186.11      180.43     23.74 o 
  -8   5   1     1020.21      980.58     35.31 o 
  -7   5   1       15.07       12.23     10.65 o 
  -6   5   1     1100.85     1087.55     34.79 o 
  -5   5   1      340.57      324.04     13.35 o 
  -4   5   1      487.81      479.06     17.59 o 
  -3   5   1      657.41      672.22     19.02 o 
  -2   5   1       77.91       78.67      4.95 o 
  -1   5   1      454.73      518.13     13.68 o 
   0   5   1     2365.19     2290.09     49.89 o 
   1   5   1       35.76       33.76      4.09 o 
   2   5   1      364.59      317.34     10.41 o 
   3   5   1     1305.91     1152.46     31.24 o 
   4   5   1        8.66        6.32      4.26 o 
   5   5   1     1900.81     1842.60     45.61 o 
   6   5   1     1418.19     1368.07     37.14 o 
   7   5   1      104.12       73.42     11.50 o 
   8   5   1      120.02      109.57     13.52 o 
   9   5   1       15.12        2.06     11.56 o 
  -9   6   1      270.36      272.34     22.95 o 
  -8   6   1     1429.25     1364.94     50.48 o 
  -7   6   1     1308.88     1260.98     40.45 o 
  -6   6   1       24.17       12.55      7.74 o 
  -5   6   1     2301.25     2370.23     62.46 o 
  -4   6   1     5067.21     5092.61    111.60 o 
  -3   6   1     2168.76     2186.06     54.76 o 
  -2   6   1       63.98       77.42      6.03 o 
  -1   6   1     3152.62     3303.51     79.08 o 
   0   6   1     6353.88     6233.20    131.88 o 
   1   6   1     2265.86     2266.04     55.76 o 
   2   6   1        9.59       10.42      3.20 o 
   3   6   1     3314.20     3161.62     70.66 o 
   4   6   1     3118.30     3004.82     68.68 o 
   5   6   1       39.03       17.89      5.77 o 
   6   6   1      452.65      468.55     20.74 o 
   7   6   1     1385.86     1478.42     45.61 o 
   8   6   1      656.09      722.90     42.19 o 
   9   6   1        6.23       16.03     12.52 o 
  -9   7   1       14.06       26.63     15.62 o 
  -8   7   1      160.27      132.82     17.39 o 
  -7   7   1      259.06      245.72     19.35 o 
  -6   7   1      367.31      399.02     24.03 o 
  -5   7   1     3069.26     2794.37     72.26 o 
  -4   7   1      617.37      597.78     18.59 o 
  -3   7   1     2027.03     2299.61     52.74 o 
  -2   7   1    12955.49    12787.04    268.95 o 
  -1   7   1    10351.71    10467.11    242.35 o 
   0   7   1       61.05       86.55      5.45 o 
   1   7   1     5743.13     5578.65    145.97 o 
   2   7   1     4036.15     3883.11     84.77 o 
   3   7   1      441.04      406.77     13.56 o 
   4   7   1      259.10      213.85     10.59 o 
   5   7   1       50.01       45.23     10.57 o 
   6   7   1      380.44      400.48     31.06 o 
   7   7   1      592.03      529.68     27.49 o 
   8   7   1       96.89       80.94     14.44 o 
   9   7   1      362.77      410.64     31.46 o 
  -9   8   1      595.66      494.83     42.86 o 
  -8   8   1      531.74      495.49     44.43 o 
  -7   8   1      117.12      104.45     14.36 o 
  -6   8   1      678.42      731.76     31.24 o 
  -5   8   1     1566.21     1536.25     50.39 o 
  -4   8   1     3849.47     3818.71    106.95 o 
  -3   8   1     8249.00     7958.85    187.07 o 
  -2   8   1     3882.18     3655.60     89.05 o 
  -1   8   1     5969.62     6094.89    143.96 o 
   0   8   1     7011.03     7051.56    165.13 o 
   1   8   1     7328.56     7233.59    169.63 o 
   2   8   1      188.57      194.91     10.25 o 
   3   8   1      477.86      591.06     20.41 o 
   4   8   1      113.13      173.90     11.87 o 
   5   8   1      966.27      965.50     41.50 o 
   6   8   1      477.23      366.56     21.79 o 
   7   8   1       65.01       39.49     12.07 o 
   8   8   1        6.82       11.68     11.09 o 
   9   8   1       34.04       41.53     13.96 o 
  -9   9   1      402.96      349.16     52.70 o 
  -8   9   1      323.89      282.02     23.23 o 
  -7   9   1       88.62      106.19     14.90 o 
  -6   9   1     4436.83     4276.45    122.76 o 
  -5   9   1     1464.57     1647.35     64.52 o 
  -4   9   1      165.06      154.49     13.09 o 
  -3   9   1     2876.29     2816.55     71.38 o 
  -2   9   1    19240.10    18697.62    430.64 o 
  -1   9   1     3437.24     3548.73     98.10 o 
   0   9   1       67.42       92.32      8.89 o 
   1   9   1     2735.29     2920.84     72.39 o 
   2   9   1    15337.47    15411.35    356.86 o 
   3   9   1      735.05      757.37     25.00 o 
   4   9   1      438.36      419.49     29.20 o 
   5   9   1      359.05      458.46     23.32 o 
   6   9   1     3099.10     3350.58     99.57 o 
   7   9   1       36.91        4.57     14.82 o 
   8   9   1       68.55       56.38     14.54 o 
  -8  10   1      208.53      272.75     31.90 o 
  -7  10   1      935.50     1093.34     43.37 o 
  -6  10   1      561.24      662.96     34.11 o 
  -5  10   1     3178.57     3108.21     97.70 o 
  -4  10   1      506.01      460.46     25.44 o 
  -3  10   1     1904.69     1973.26     52.96 o 
  -2  10   1     1081.35     1125.97     37.67 o 
  -1  10   1      527.59      621.24     28.22 o 
   0  10   1       41.08       37.17      7.56 o 
   1  10   1     6811.72     6772.88    236.23 o 
   2  10   1     1884.40     1751.72     53.63 o 
   3  10   1     1569.10     1712.50     47.38 o 
   4  10   1      422.90      475.68     20.09 o 
   5  10   1     2465.30     2573.02     78.48 o 
   6  10   1      432.87      418.95     24.13 o 
   7  10   1      100.51      132.08     16.96 o 
   8  10   1       75.20       38.62     13.25 o 
  -8  11   1       54.70       41.04     13.79 o 
  -7  11   1      837.85      864.18     37.97 o 
  -6  11   1     3213.11     3431.21    102.81 o 
  -5  11   1     1755.69     1866.18     71.07 o 
  -4  11   1     1932.04     1669.79     63.40 o 
  -3  11   1     3593.57     3427.68    114.23 o 
  -2  11   1     8347.60     8143.74    217.58 o 
  -1  11   1      379.82      402.98     19.40 o 
   0  11   1       10.34        8.20      6.58 o 
   1  11   1     2341.62     2256.08     67.07 o 
   2  11   1     7106.46     7457.75    231.55 o 
   3  11   1      792.09      886.08     38.87 o 
   4  11   1       90.45      124.67     15.72 o 
   5  11   1     3796.09     3808.26    110.79 o 
   6  11   1     2692.48     2944.47     90.55 o 
   7  11   1       10.46       19.99     11.73 o 
   8  11   1      125.74      108.85     17.51 o 
  -7  12   1      371.19      453.90     32.94 o 
  -6  12   1      409.08      489.09     32.30 o 
  -5  12   1        3.64        6.29     15.83 o 
  -4  12   1      264.74      356.52     32.51 o 
  -3  12   1      149.45      183.07     21.47 o 
  -2  12   1       68.46      114.51     12.18 o 
  -1  12   1      355.23      283.61     30.66 o 
   0  12   1     1186.37     1149.11     39.65 o 
   1  12   1      577.45      607.87     25.83 o 
   2  12   1       19.65       20.03      7.67 o 
   3  12   1      495.79      554.39     25.75 o 
   4  12   1      620.01      693.98     48.47 o 
   5  12   1        3.15       -2.82     11.00 o 
   6  12   1       87.45       64.87     16.45 o 
   7  12   1      218.99      191.34     23.85 o 
  -7  13   1        3.62       14.41     14.96 o 
  -6  13   1      231.46      306.70     27.69 o 
  -5  13   1      562.51      706.47     48.29 o 
  -4  13   1     1028.88     1020.87     46.03 o 
  -3  13   1      739.48      682.08     34.79 o 
  -2  13   1      438.54      447.68     22.48 o 
  -1  13   1      387.98      410.70     24.86 o 
   0  13   1     2625.69     2386.36     72.49 o 
   1  13   1     5925.26     5965.84    163.85 o 
   2  13   1     1530.64     1538.11     59.24 o 
   3  13   1       20.06       28.06     11.36 o 
   4  13   1     1077.64     1089.29     48.39 o 
   5  13   1     1597.47     1622.48     66.61 o 
   6  13   1     1115.50     1138.94    100.34 o 
   7  13   1      441.54      348.05     36.11 o 
  -6  14   1      260.89      281.07     27.46 o 
  -5  14   1      602.53      603.64     36.81 o 
  -4  14   1      123.13      196.74     21.71 o 
  -3  14   1      486.76      579.90     33.08 o 
  -2  14   1      148.41      168.12     18.20 o 
  -1  14   1       91.15      123.96     16.52 o 
   0  14   1     1057.26     1160.90     41.80 o 
   1  14   1       40.86       30.43      9.98 o 
   2  14   1      686.80      778.86     37.54 o 
   3  14   1      283.38      266.16     22.59 o 
   4  14   1      686.67      667.68     37.18 o 
   5  14   1       12.62        7.65     12.69 o 
   6  14   1       35.90       63.50     17.35 o 
  -5  15   1       29.86       16.96     14.96 o 
  -4  15   1      163.43      151.76     20.68 o 
  -3  15   1      153.33      182.00     20.82 o 
  -2  15   1       20.51       32.77     14.84 o 
  -1  15   1      361.20      370.56     26.17 o 
   0  15   1      159.61      185.28     16.90 o 
   1  15   1      513.04      577.18     41.62 o 
   2  15   1        6.65       14.83     11.34 o 
   3  15   1      260.08      232.39     22.66 o 
   4  15   1      231.46      209.58     34.04 o 
   5  15   1      911.04      908.41     47.43 o 
  -4  16   1      358.11      371.89     29.36 o 
  -3  16   1       45.04       40.95     23.84 o 
  -2  16   1       12.64       15.46     12.22 o 
  -1  16   1      427.16      394.30     27.44 o 
   0  16   1      227.71      247.49     19.89 o 
   1  16   1        5.54       15.96     10.14 o 
   2  16   1       62.68       71.90     15.42 o 
   3  16   1      309.91      325.26     27.08 o 
   4  16   1     1275.26     1179.62     57.16 o 
  -3  17   1        0.56       -3.55     13.92 o 
  -2  17   1      300.77      333.24     28.91 o 
  -1  17   1       12.68        2.66     12.50 o 
   0  17   1      343.58      411.28     25.73 o 
   1  17   1       25.36       39.03     14.09 o 
   2  17   1       19.25       34.35     14.48 o 
   3  17   1      717.56      725.29     78.89 o 
   0  18   1      525.08      584.72     65.45 o 
 -10   0   2      548.13      570.81     47.84 o 
  -9   0   2      399.79      447.83     61.79 o 
  -8   0   2     1630.24     1719.45     83.36 o 
  -7   0   2     2659.51     2550.14    110.50 o 
  -6   0   2      834.88      914.57     38.61 o 
  -5   0   2     1293.49     1266.72     73.26 o 
  -4   0   2    29748.00    29893.90    881.41 o 
  -3   0   2     7465.65     7383.25    221.40 o 
  -2   0   2     5953.61     6717.43    200.33 o 
  -1   0   2      971.89     1121.66     34.64 o 
   0   0   2    20475.97    19203.08   2181.40 o 
   1   0   2     9440.79     9585.77    493.19 o 
   2   0   2      355.89      285.39     13.70 o 
   3   0   2      353.41      276.13     14.48 o 
   4   0   2     2523.38     2615.76     85.36 o 
   5   0   2        3.97       13.15      7.25 o 
   6   0   2      147.34      159.41     15.23 o 
   7   0   2     2745.38     2899.59    112.84 o 
   8   0   2     4317.07     4489.07    148.46 o 
   9   0   2      796.05      801.51    120.23 o 
  10   0   2      439.87      444.51     76.50 o 
 -10   1   2      368.27      393.34     28.41 o 
  -9   1   2      267.51      306.67     42.40 o 
  -8   1   2      901.47     1061.51     41.94 o 
  -7   1   2      535.51      500.62     21.83 o 
  -6   1   2     1450.09     1417.81     37.28 o 
  -5   1   2    11605.53    11167.27    236.74 o 
  -4   1   2    11634.26    10530.45    222.47 o 
  -3   1   2     2786.48     2846.78     62.76 o 
  -2   1   2     6033.87     6358.71    133.72 o 
  -1   1   2    27059.00    26188.03    980.62 o 
   0   1   2     1999.11     1862.11     97.54 o 
   1   1   2    12662.25    12141.65    331.06 o 
   2   1   2     1219.44     1268.00     29.75 o 
   3   1   2     7018.09     7368.97    192.33 o 
   4   1   2      424.39      341.93     12.85 o 
   5   1   2       25.30       37.59      6.62 o 
   6   1   2       82.17       50.96      7.52 o 
   7   1   2     2774.40     2929.35     70.80 o 
   8   1   2        1.45       -0.48      7.25 o 
   9   1   2      136.58      150.73     18.35 o 
  10   1   2      132.45      139.28     19.51 o 
 -10   2   2       25.17       28.63     14.44 o 
  -9   2   2      127.36       92.16     16.00 o 
  -8   2   2     2179.69     2161.41     70.63 o 
  -7   2   2     4038.80     3910.83     99.87 o 
  -6   2   2      176.89      173.08     16.18 o 
  -5   2   2     2976.86     2900.50     66.84 o 
  -4   2   2     3428.35     3272.72     74.47 o 
  -3   2   2     1404.87     1474.55     34.44 o 
  -2   2   2     5158.29     5654.68    281.93 o 
  -1   2   2    11216.40    11023.63    251.51 o 
   0   2   2     1363.86     1560.11     34.34 o 
   1   2   2    13246.09    14155.49    294.93 o 
   2   2   2     2166.22     2264.73     93.46 o 
   3   2   2     4742.96     4630.19    100.27 o 
   4   2   2    10082.85     9536.62    221.62 o 
   5   2   2      125.64      146.12     11.68 o 
   6   2   2     1224.65     1198.19     33.39 o 
   7   2   2     4674.67     4737.76    108.23 o 
   8   2   2      667.48      716.52     32.92 o 
   9   2   2        9.81       14.92     10.29 o 
 -10   3   2      667.66      728.26     37.76 o 
  -9   3   2     1632.25     1810.01     63.51 o 
  -8   3   2      481.42      569.83     25.51 o 
  -7   3   2      515.47      480.86     21.52 o 
  -6   3   2     2917.68     2984.42     77.58 o 
  -5   3   2      591.78      627.66     19.50 o 
  -4   3   2       56.81       53.44     11.88 o 
  -3   3   2     2233.49     2174.79     49.22 o 
  -2   3   2     4662.49     4777.96    111.55 o 
  -1   3   2    26154.79    25593.61    531.42 o 
   0   3   2     9063.76     9221.98    192.12 o 
   1   3   2      185.80      190.06      6.80 o 
   2   3   2    20059.76    20262.65    422.68 o 
   3   3   2     5695.90     5623.80    132.68 o 
   4   3   2       63.68       51.22      6.60 o 
   5   3   2     4252.17     4060.35     91.93 o 
   6   3   2     1357.80     1336.15     36.33 o 
   7   3   2        2.33        7.10      6.49 o 
   8   3   2       16.45        7.88      8.47 o 
   9   3   2      204.26      192.39     32.28 o 
 -10   4   2      730.41      753.70     43.87 o 
  -9   4   2       81.41       76.87     15.48 o 
  -8   4   2      403.09      444.60     22.45 o 
  -7   4   2     1128.82     1294.57     40.87 o 
  -6   4   2      644.73      724.54     26.13 o 
  -5   4   2     1251.77     1137.55     33.26 o 
  -4   4   2      989.21     1052.38     27.39 o 
  -3   4   2     3317.30     3374.95     74.17 o 
  -2   4   2       91.43      108.86      5.84 o 
  -1   4   2     1326.78     1272.24     28.97 o 
   0   4   2     4129.44     4142.71    108.36 o 
   1   4   2     2863.48     2927.17     63.47 o 
   2   4   2      270.36      243.94      8.73 o 
   3   4   2    13661.47    12839.53    308.80 o 
   4   4   2     5860.86     5529.81    120.62 o 
   5   4   2     3266.86     3168.18     77.45 o 
   6   4   2      495.50      513.89     21.40 o 
   7   4   2     1144.04     1160.96     38.03 o 
   8   4   2      342.13      317.32     25.23 o 
   9   4   2      169.07      155.72     16.63 o 
 -10   5   2       19.33       17.91     17.36 o 
  -9   5   2      433.78      408.11     27.01 o 
  -8   5   2      131.37      106.27     13.58 o 
  -7   5   2       70.82       64.78     11.72 o 
  -6   5   2      166.38      204.08     13.83 o 
  -5   5   2     1809.12     2111.79     66.48 o 
  -4   5   2      270.11      188.27     10.85 o 
  -3   5   2      203.27      157.37      7.57 o 
  -2   5   2     6632.53     6831.63    158.14 o 
  -1   5   2     1266.53     1469.98     33.37 o 
   0   5   2     3930.72     4298.23    111.44 o 
   1   5   2     8936.04     9039.15    190.06 o 
   2   5   2    11047.31    11143.85    234.27 o 
   3   5   2     1449.55     1624.67     40.00 o 
   4   5   2      263.88      237.69     10.84 o 
   5   5   2     2263.24     1937.93     47.87 o 
   6   5   2     4875.69     4657.89    105.76 o 
   7   5   2      613.26      587.77     28.63 o 
   8   5   2       27.03        6.68      8.58 o 
   9   5   2      554.56      628.94     33.33 o 
  -9   6   2      138.45       99.60     20.62 o 
  -8   6   2      657.05      569.39     36.57 o 
  -7   6   2        3.78        7.50      7.76 o 
  -6   6   2     4778.12     4724.07    117.44 o 
  -5   6   2      351.71      337.51     16.38 o 
  -4   6   2       28.15       40.00      5.63 o 
  -3   6   2     1444.56     1247.23     30.83 o 
  -2   6   2     1625.69     1800.97     41.36 o 
  -1   6   2    13046.27    13158.37    275.28 o 
   0   6   2       18.99       29.75      3.95 o 
   1   6   2     1698.54     1923.43     43.31 o 
   2   6   2       35.83       29.74      5.82 o 
   3   6   2      509.46      413.53     13.77 o 
   4   6   2        6.09        8.04      4.56 o 
   5   6   2     3678.71     3406.72     78.68 o 
   6   6   2      356.70      260.93     15.53 o 
   7   6   2      329.43      332.19     21.77 o 
   8   6   2      483.78      485.70     27.92 o 
   9   6   2     1213.98     1276.87     50.99 o 
  -9   7   2      172.02      190.29     20.69 o 
  -8   7   2      523.71      535.87     28.97 o 
  -7   7   2       84.89       64.89     11.89 o 
  -6   7   2      262.20      349.60     20.61 o 
  -5   7   2      673.19      814.30     27.32 o 
  -4   7   2      632.77      623.26     21.73 o 
  -3   7   2       76.87       82.82      6.31 o 
  -2   7   2     6628.15     6970.31    148.75 o 
  -1   7   2       82.51      106.98      5.83 o 
   0   7   2     2241.65     2030.49     49.77 o 
   1   7   2     1304.41     1194.29     32.19 o 
   2   7   2     3782.03     3628.89     79.57 o 
   3   7   2      152.21      153.00      8.31 o 
   4   7   2      139.16      144.73     11.17 o 
   5   7   2      571.57      601.23     24.60 o 
   6   7   2     1892.44     1861.15     60.32 o 
   7   7   2       45.78       59.23     12.24 o 
   8   7   2       13.71       36.89     12.53 o 
   9   7   2      591.22      701.72     51.63 o 
  -9   8   2      108.72       78.90     16.62 o 
  -8   8   2        0.75        9.35     11.18 o 
  -7   8   2       43.38       28.28     10.96 o 
  -6   8   2      664.50      633.65     28.76 o 
  -5   8   2       13.44       -2.34      7.01 o 
  -4   8   2      920.00      832.63     30.85 o 
  -3   8   2      278.79      371.11     17.96 o 
  -2   8   2     1227.98     1098.79     31.03 o 
  -1   8   2      838.59      768.83     24.00 o 
   0   8   2        6.00        5.65      3.44 o 
   1   8   2     3059.11     3047.89     92.61 o 
   2   8   2     1930.68     2029.54     52.61 o 
   3   8   2      160.72      219.07     12.03 o 
   4   8   2        2.15       -1.92      7.77 o 
   5   8   2     1003.58      934.96     31.07 o 
   6   8   2      131.16      146.54     15.50 o 
   7   8   2        8.57        1.81      9.70 o 
   8   8   2        4.99       -6.64     11.05 o 
  -9   9   2      194.71      171.24     44.75 o 
  -8   9   2        5.27        1.15     11.03 o 
  -7   9   2      649.17      625.91     30.85 o 
  -6   9   2     1274.92     1222.49     44.56 o 
  -5   9   2       15.17        9.89      8.31 o 
  -4   9   2       57.73       71.86     10.47 o 
  -3   9   2       51.91       64.99      7.70 o 
  -2   9   2       29.64       17.45      5.90 o 
  -1   9   2      167.11      155.22     10.98 o 
   0   9   2      144.91      128.84     10.14 o 
   1   9   2        4.40       13.92      4.83 o 
   2   9   2     2237.78     2098.08     54.73 o 
   3   9   2       29.58       36.70      7.29 o 
   4   9   2      478.40      501.83     21.35 o 
   5   9   2     1152.53     1172.04     41.91 o 
   6   9   2       27.25       35.28     10.44 o 
   7   9   2      551.19      558.27     29.50 o 
   8   9   2      177.23      256.21     22.45 o 
  -8  10   2      200.58      153.97     19.23 o 
  -7  10   2      351.83      303.96     22.28 o 
  -6  10   2        0.07       -4.28      8.66 o 
  -5  10   2        0.05       -0.02      7.91 o 
  -4  10   2      140.87      168.30     15.14 o 
  -3  10   2      554.90      549.36     27.97 o 
  -2  10   2     1873.94     1968.67     58.97 o 
  -1  10   2     2029.70     1967.83     68.37 o 
   0  10   2      203.71      227.46     13.65 o 
   1  10   2      695.33      679.81     25.96 o 
   2  10   2      112.56       98.92     10.49 o 
   3  10   2      218.37      180.87     11.99 o 
   4  10   2      144.16      150.34     11.96 o 
   5  10   2      281.06      266.72     22.09 o 
   6  10   2        5.16        6.46      9.33 o 
   7  10   2       11.40       -3.84     10.25 o 
   8  10   2      238.57      206.21     30.71 o 
  -8  11   2      108.32      130.15     18.49 o 
  -7  11   2       63.57       45.63     13.88 o 
  -6  11   2       18.90       -8.80      8.80 o 
  -5  11   2      433.38      425.14     27.73 o 
  -4  11   2      334.30      305.44     38.23 o 
  -3  11   2      571.71      604.07     46.46 o 
  -2  11   2      137.50      102.90     10.83 o 
  -1  11   2      507.09      548.84     32.56 o 
   0  11   2      449.80      484.22     29.21 o 
   1  11   2       57.70       47.04      9.24 o 
   2  11   2     2933.49     2932.23     85.16 o 
   3  11   2        1.04        4.63      7.33 o 
   4  11   2        5.54       10.18      8.31 o 
   5  11   2      272.77      227.96     17.92 o 
   6  11   2      703.89      688.65     38.45 o 
   7  11   2        0.54        0.38     11.04 o 
  -7  12   2        0.30        5.68     13.44 o 
  -6  12   2       37.34       21.69     13.16 o 
  -5  12   2      831.41      918.16     51.57 o 
  -4  12   2      565.16      494.66     71.15 o 
  -3  12   2       55.75       36.25     11.19 o 
  -2  12   2      454.69      462.80     22.15 o 
  -1  12   2       19.04       18.49      7.72 o 
   0  12   2     1077.05     1056.34     37.32 o 
   1  12   2     2543.28     2645.79     80.91 o 
   2  12   2       30.63       46.22      9.65 o 
   3  12   2      924.15      872.33     34.01 o 
   4  12   2      449.41      451.02     42.91 o 
   5  12   2      763.25      771.24     49.97 o 
   6  12   2       40.28       58.74     15.49 o 
   7  12   2      106.51      104.94     19.80 o 
  -7  13   2        6.52       -2.32     13.07 o 
  -6  13   2      183.35      278.63     46.52 o 
  -5  13   2        5.68        1.73     11.38 o 
  -4  13   2      675.72      782.22     52.09 o 
  -3  13   2        1.19        0.87      9.46 o 
  -2  13   2     1114.34     1230.19     50.40 o 
  -1  13   2      185.94      213.09     16.11 o 
   0  13   2       63.21       69.96     10.80 o 
   1  13   2      141.80      142.80     13.70 o 
   2  13   2     3307.52     3351.17     98.03 o 
   3  13   2       11.40        5.70      8.84 o 
   4  13   2      328.29      388.63     27.32 o 
   5  13   2      614.31      653.59     37.40 o 
   6  13   2      612.91      589.46     36.97 o 
  -6  14   2     1301.07     1202.28     62.27 o 
  -5  14   2       55.76        6.50     12.84 o 
  -4  14   2       86.33      115.44     26.39 o 
  -3  14   2      479.63      492.62     49.88 o 
  -2  14   2      518.44      459.17     28.23 o 
  -1  14   2       96.75      123.72     13.69 o 
   0  14   2      182.72      220.10     24.90 o 
   1  14   2      270.31      274.28     18.90 o 
   2  14   2      503.05      511.48     25.92 o 
   3  14   2       59.28       48.90     13.76 o 
   4  14   2        4.99       -2.72     11.13 o 
   5  14   2      794.38      766.69     42.19 o 
   6  14   2        6.64       -6.79     13.02 o 
  -5  15   2     1296.22     1462.44     64.40 o 
  -4  15   2       83.81       33.13     14.25 o 
  -3  15   2      487.36      562.27     33.45 o 
  -2  15   2     2697.11     2818.17    100.27 o 
  -1  15   2      935.84      981.39     44.59 o 
   0  15   2       57.55       57.65     12.20 o 
   1  15   2      633.65      666.41     30.51 o 
   2  15   2       12.21       15.55     10.06 o 
   3  15   2        1.13       -0.55     11.15 o 
   4  15   2       25.49       29.42     21.36 o 
   5  15   2       14.13       40.10     24.88 o 
  -4  16   2      893.75      951.35     56.74 o 
  -3  16   2     1509.63     1557.74     65.34 o 
  -2  16   2      591.91      537.99     33.27 o 
  -1  16   2        8.89       20.59     12.43 o 
   0  16   2       58.62       63.22     15.23 o 
   1  16   2      227.92      189.05     18.37 o 
   2  16   2      112.73      109.06     17.82 o 
   3  16   2      211.87      237.34     31.73 o 
   4  16   2       24.33       40.80     19.69 o 
  -3  17   2      242.04      220.11     39.85 o 
  -2  17   2      117.56      123.04     24.34 o 
  -1  17   2      303.33      267.30     32.20 o 
   0  17   2      100.35      101.90     27.77 o 
   1  17   2      167.40      181.38     21.94 o 
   2  17   2      229.95      262.79     40.94 o 
   3  17   2      125.48      141.32     36.63 o 
 -10   1   3       29.78        8.52     13.25 o 
  -9   1   3       58.39       48.58     13.84 o 
  -8   1   3      132.03      169.33     17.78 o 
  -7   1   3      269.58      251.39     18.95 o 
  -6   1   3      432.91      464.98     19.54 o 
  -5   1   3      696.06      757.60     22.03 o 
  -4   1   3     1535.38     1550.19     37.25 o 
  -3   1   3     5322.72     5441.51    116.38 o 
  -2   1   3     2385.78     2518.21     54.70 o 
  -1   1   3     5408.40     5270.75    129.79 o 
   0   1   3     2025.55     2206.86     58.34 o 
   1   1   3      229.67      250.30      8.73 o 
   2   1   3      298.58      312.15     10.27 o 
   3   1   3      645.04      739.58     20.32 o 
   4   1   3     1885.44     1756.00     44.72 o 
   5   1   3        0.22       -1.31      4.70 o 
   6   1   3        0.59        4.47      5.68 o 
   7   1   3      674.59      592.31     30.15 o 
   8   1   3       85.57      115.88     11.75 o 
   9   1   3       29.65       42.67     14.57 o 
 -10   2   3      583.01      668.27     36.20 o 
  -9   2   3       44.79       14.99     15.11 o 
  -8   2   3       28.13       30.66     11.78 o 
  -7   2   3       23.01       43.06      9.13 o 
  -6   2   3      295.59      259.52     14.68 o 
  -5   2   3      631.18      573.08     19.37 o 
  -4   2   3     6342.00     6502.52    139.68 o 
  -3   2   3      197.85      204.93     16.40 o 
  -2   2   3    25622.44    26574.39    797.19 o 
  -1   2   3     9265.69     9728.25    202.99 o 
   0   2   3    11944.76    11920.05    505.15 o 
   1   2   3     4830.37     4783.55    119.85 o 
   2   2   3     1454.62     1442.86     36.99 o 
   3   2   3      303.19      345.74     12.10 o 
   4   2   3     3811.87     3222.69     72.83 o 
   5   2   3      245.78      175.41     10.34 o 
   6   2   3      952.01      820.33     25.66 o 
   7   2   3       10.12       22.69      7.96 o 
   8   2   3      265.39      298.54     18.77 o 
   9   2   3      550.09      533.72     26.71 o 
 -10   3   3       37.62       55.08     16.24 o 
  -9   3   3       36.35        9.90     12.83 o 
  -8   3   3     1615.34     1625.87     70.79 o 
  -7   3   3      300.93      329.15     18.00 o 
  -6   3   3        3.28       10.44      6.92 o 
  -5   3   3      559.41      593.39     21.47 o 
  -4   3   3     1032.42      852.94     36.20 o 
  -3   3   3     4272.08     4336.24    133.31 o 
  -2   3   3     6752.64     6847.63    158.43 o 
  -1   3   3    19647.33    19976.92    454.49 o 
   0   3   3     9396.11    10135.98    211.94 o 
   1   3   3    10781.12    11171.83    233.81 o 
   2   3   3     1823.05     1719.36     39.51 o 
   3   3   3    14582.72    13842.05    321.79 o 
   4   3   3      207.01      118.86      7.97 o 
   5   3   3      510.35      537.32     18.47 o 
   6   3   3       28.35       38.75      7.29 o 
   7   3   3     2536.87     2546.81     63.49 o 
   8   3   3      108.72       77.87     18.63 o 
   9   3   3      306.12      271.33     19.73 o 
 -10   4   3      181.68      247.55     30.30 o 
  -9   4   3       32.83       62.78     14.84 o 
  -8   4   3       66.20       93.81     12.56 o 
  -7   4   3      109.24      172.31     13.95 o 
  -6   4   3     5743.78     5649.14    170.08 o 
  -5   4   3      464.45      448.55     33.36 o 
  -4   4   3     3727.19     4105.07     90.44 o 
  -3   4   3     1464.48     1547.99     39.51 o 
  -2   4   3      774.93      777.06     33.39 o 
  -1   4   3      306.11      228.75      7.50 o 
   0   4   3    16018.82    15963.35    332.81 o 
   1   4   3     5177.41     5294.06    112.76 o 
   2   4   3     2484.76     2419.15     54.05 o 
   3   4   3     1446.89     1339.74     33.06 o 
   4   4   3     3920.62     3357.48     82.18 o 
   5   4   3      145.58      146.69     12.63 o 
   6   4   3      330.90      411.78     17.26 o 
   7   4   3        2.79       15.40      7.30 o 
   8   4   3      135.09      167.82     15.46 o 
   9   4   3       74.53       54.96     15.75 o 
 -10   5   3      378.91      392.14     34.18 o 
  -9   5   3      819.13      828.73     38.79 o 
  -8   5   3      451.95      383.99     21.15 o 
  -7   5   3      150.98      214.39     18.25 o 
  -6   5   3     2211.64     2484.34     66.56 o 
  -5   5   3      158.87      217.36     12.91 o 
  -4   5   3     4936.81     4818.94    115.91 o 
  -3   5   3      661.74      620.78     18.68 o 
  -2   5   3      290.70      341.83     13.55 o 
  -1   5   3    10018.02    10103.89    231.68 o 
   0   5   3     8720.12     9350.35    304.95 o 
   1   5   3     1381.21     1418.28     32.92 o 
   2   5   3    11779.54    11825.41    248.78 o 
   3   5   3     7759.27     7599.14    162.65 o 
   4   5   3       60.84       68.06      7.56 o 
   5   5   3      822.23      816.08     24.67 o 
   6   5   3      228.55      237.77     13.29 o 
   7   5   3      345.84      403.01     23.63 o 
   8   5   3       83.40       87.40     12.63 o 
   9   5   3        3.86        5.58     11.14 o 
  -9   6   3       42.83       33.23     16.03 o 
  -8   6   3      454.10      498.55     27.67 o 
  -7   6   3      578.21      617.86     28.46 o 
  -6   6   3      201.32      205.11     17.93 o 
  -5   6   3      136.22      207.59     12.91 o 
  -4   6   3     2320.99     2501.69     64.23 o 
  -3   6   3     2155.50     2286.12     62.96 o 
  -2   6   3       75.38       71.24      5.14 o 
  -1   6   3     4369.22     4621.32     99.27 o 
   0   6   3     9263.78     9800.87    205.75 o 
   1   6   3     2808.89     2799.53     61.75 o 
   2   6   3      151.55      135.80      6.91 o 
   3   6   3     1131.50     1051.52     27.33 o 
   4   6   3     1405.43     1458.90     50.93 o 
   5   6   3      245.71      293.57     13.85 o 
   6   6   3      162.41      148.45     11.09 o 
   7   6   3      526.29      544.75     28.00 o 
   8   6   3      466.42      528.01     29.09 o 
   9   6   3       29.97       22.07     12.40 o 
  -9   7   3     1227.90     1249.02    118.90 o 
  -8   7   3      805.11      690.34     33.44 o 
  -7   7   3       15.56        8.17      9.19 o 
  -6   7   3     1299.93     1421.84     48.82 o 
  -5   7   3     8030.75     8058.16    191.86 o 
  -4   7   3      152.95      168.27     10.82 o 
  -3   7   3        4.26        1.11      3.28 o 
  -2   7   3     2467.43     2827.39     63.17 o 
  -1   7   3     1195.95     1210.37     29.13 o 
   0   7   3      191.38      169.22     11.22 o 
   1   7   3       65.07      106.95      5.69 o 
   2   7   3      137.95      172.22      8.05 o 
   3   7   3      696.83      753.97     21.49 o 
   4   7   3       38.89       37.33      7.14 o 
   5   7   3      608.04      598.71     23.07 o 
   6   7   3     1988.71     2134.66     59.92 o 
   7   7   3      382.54      461.12     27.22 o 
   8   7   3      742.70      672.09     33.91 o 
   9   7   3     1017.04     1057.11     45.86 o 
  -9   8   3       49.14       33.70     16.79 o 
  -8   8   3      925.67      946.67     53.37 o 
  -7   8   3     1365.88     1330.24     59.25 o 
  -6   8   3     4132.18     3739.83    108.33 o 
  -5   8   3      561.12      635.00     27.33 o 
  -4   8   3     5615.88     5730.91    155.60 o 
  -3   8   3     6946.65     6826.66    161.96 o 
  -2   8   3      940.30      997.92     25.68 o 
  -1   8   3     1955.20     1958.53     45.13 o 
   0   8   3      132.28      201.36      8.82 o 
   1   8   3       93.16      115.31      7.79 o 
   2   8   3       55.12       68.00      7.22 o 
   3   8   3      627.16      753.31     24.78 o 
   4   8   3      201.96      293.34     16.68 o 
   5   8   3     1412.02     1488.81     57.02 o 
   6   8   3       71.69       49.95     11.29 o 
   7   8   3     2111.78     2028.35     67.63 o 
   8   8   3      938.88      932.49     40.95 o 
  -9   9   3     1437.02     1535.62     58.39 o 
  -8   9   3       48.23       35.26     13.55 o 
  -7   9   3       17.41       15.95     10.59 o 
  -6   9   3     2039.41     1956.85     70.90 o 
  -5   9   3      766.19      726.87     30.21 o 
  -4   9   3      159.31      189.73     14.42 o 
  -3   9   3        4.66        4.71      6.17 o 
  -2   9   3     2470.09     2425.17     61.97 o 
  -1   9   3      574.09      544.81     21.47 o 
   0   9   3      524.79      620.14     27.14 o 
   1   9   3      210.81      179.27      9.91 o 
   2   9   3     3473.52     3766.85     93.01 o 
   3   9   3      638.44      591.89     21.48 o 
   4   9   3     1490.13     1377.00     40.70 o 
   5   9   3     1884.94     1852.23     53.09 o 
   6   9   3     2881.69     2991.55     90.98 o 
   7   9   3      394.53      386.52     24.97 o 
   8   9   3      427.97      424.10     44.54 o 
  -8  10   3     1374.55     1341.77     51.99 o 
  -7  10   3     1315.60     1318.93     49.58 o 
  -6  10   3     1043.52     1089.33     41.85 o 
  -5  10   3      182.86      146.07     14.76 o 
  -4  10   3      145.84      147.85     13.47 o 
  -3  10   3     1514.81     1353.54     51.89 o 
  -2  10   3     2529.71     2400.58     89.61 o 
  -1  10   3     1336.73     1360.99     61.64 o 
   0  10   3      836.11      819.57     34.04 o 
   1  10   3     7419.84     7438.47    198.50 o 
   2  10   3       30.32       46.68      8.76 o 
   3  10   3     2736.16     2764.17     96.94 o 
   4  10   3      682.91      700.78     25.53 o 
   5  10   3     2653.51     2503.01     77.11 o 
   6  10   3      143.28      135.69     15.80 o 
   7  10   3      270.75      232.53     20.90 o 
   8  10   3      250.12      225.98     22.31 o 
  -8  11   3      102.71       53.07     14.88 o 
  -7  11   3      600.25      516.87     29.41 o 
  -6  11   3      554.24      471.12     26.28 o 
  -5  11   3      225.95      226.61     22.57 o 
  -4  11   3      329.00      328.46     22.95 o 
  -3  11   3      518.62      523.87     28.00 o 
  -2  11   3      804.36      764.49     29.14 o 
  -1  11   3      246.72      255.25     15.52 o 
   0  11   3       13.42        7.82      6.15 o 
   1  11   3     1911.83     1868.51     57.71 o 
   2  11   3     4373.65     4349.52    121.12 o 
   3  11   3      182.05      155.52     13.87 o 
   4  11   3     1692.21     1632.20     54.06 o 
   5  11   3     1090.30     1108.83     41.68 o 
   6  11   3      553.90      526.81     27.99 o 
   7  11   3      330.42      401.97     26.55 o 
  -7  12   3      237.27      318.24     28.10 o 
  -6  12   3      161.89      230.69     23.26 o 
  -5  12   3      185.49      130.37     18.40 o 
  -4  12   3     1953.83     1838.81    111.63 o 
  -3  12   3     1774.09     1720.97     65.03 o 
  -2  12   3      469.59      515.45     28.00 o 
  -1  12   3      533.94      544.38     24.21 o 
   0  12   3     3778.32     3672.33    170.65 o 
   1  12   3     2889.04     2878.02     84.58 o 
   2  12   3      689.23      715.00     29.45 o 
   3  12   3      380.99      401.37     25.72 o 
   4  12   3     1955.16     2012.92     64.99 o 
   5  12   3     1887.61     1801.78     71.85 o 
   6  12   3      280.21      207.32     23.20 o 
   7  12   3      188.26      180.96     24.21 o 
  -7  13   3       14.85       23.21     14.55 o 
  -6  13   3      227.31      193.99     24.19 o 
  -5  13   3      201.20      305.42     25.83 o 
  -4  13   3        3.71        9.09     31.08 o 
  -3  13   3     2658.24     2432.15     87.35 o 
  -2  13   3     1370.44     1363.25     54.45 o 
  -1  13   3      671.14      699.47     29.18 o 
   0  13   3     1093.13     1118.47     44.01 o 
   1  13   3      957.47      945.44     42.25 o 
   2  13   3     1103.12     1074.47     39.63 o 
   3  13   3      599.53      606.46     35.28 o 
   4  13   3       53.30       27.54     24.23 o 
   5  13   3      474.74      470.52     31.66 o 
   6  13   3      555.47      590.72     76.84 o 
  -6  14   3       54.44      106.05     25.99 o 
  -5  14   3       52.03       48.18     15.48 o 
  -4  14   3     1841.90     1803.98     88.44 o 
  -3  14   3     1559.15     1583.50     63.31 o 
  -2  14   3      411.19      395.01     26.58 o 
  -1  14   3      922.57      904.74     61.17 o 
   0  14   3     3154.74     2998.27     89.52 o 
   1  14   3      621.77      629.62     28.43 o 
   2  14   3       38.20       33.54     10.57 o 
   3  14   3        2.98        3.76      8.42 o 
   4  14   3     2073.00     1943.50    119.17 o 
   5  14   3      907.63      927.66     58.33 o 
  -5  15   3      231.76      347.32     36.23 o 
  -4  15   3      171.69      268.50     38.89 o 
  -3  15   3      841.55      869.54     42.64 o 
  -2  15   3      847.41      913.81     72.15 o 
  -1  15   3      443.79      463.09     37.01 o 
   0  15   3      206.50      199.01     20.61 o 
   1  15   3     1466.92     1373.90     62.40 o 
   2  15   3      145.73       87.04     16.42 o 
   3  15   3      944.35      904.03     55.51 o 
   4  15   3       15.44       11.02     15.73 o 
   5  15   3      156.01      167.70     28.80 o 
  -4  16   3      182.81      217.39     30.36 o 
  -3  16   3       52.82       66.06     31.18 o 
  -2  16   3       68.22       30.55     17.03 o 
  -1  16   3       13.13        7.64     14.56 o 
   0  16   3     2084.87     2196.28    184.99 o 
   1  16   3      583.31      631.86     36.32 o 
   2  16   3      166.47      170.61     25.45 o 
   3  16   3      482.77      540.97     58.38 o 
   4  16   3     1107.04     1157.20     68.29 o 
  -3  17   3        0.94      -10.95     16.53 o 
  -2  17   3       16.29        4.28     17.36 o 
  -1  17   3      964.97     1159.08     74.89 o 
   0  17   3      741.99      736.45     50.94 o 
   1  17   3       56.12       55.88     16.63 o 
   2  17   3      117.24      130.54     25.29 o 
 -10   0   4      185.75      173.28     30.99 o 
  -9   0   4      362.96      375.55     36.34 o 
  -8   0   4       84.92      103.24     21.66 o 
  -7   0   4     4458.75     4161.25    168.96 o 
  -6   0   4      931.41      933.01     62.75 o 
  -5   0   4     1932.41     1985.71     67.07 o 
  -4   0   4     7494.04     7849.93    236.80 o 
  -3   0   4       50.20       66.68      8.13 o 
  -2   0   4      250.98      252.52     11.48 o 
  -1   0   4      221.40      282.63     14.35 o 
   0   0   4     2583.44     2595.87     79.49 o 
   1   0   4     8748.00     9306.40    276.63 o 
   2   0   4     1189.60     1253.67     42.64 o 
   3   0   4      237.91      247.24     14.36 o 
   4   0   4     7197.31     7510.05    229.05 o 
   5   0   4      657.90      671.40     30.56 o 
   6   0   4     2113.27     1895.40     68.72 o 
   7   0   4     4132.50     4075.76    285.70 o 
   8   0   4     6151.52     5930.87    191.49 o 
   9   0   4      191.78      213.29     29.66 o 
 -10   1   4      727.50      724.38     38.00 o 
  -9   1   4     1492.16     1486.06     55.29 o 
  -8   1   4     5442.27     5502.26    155.67 o 
  -7   1   4       49.50       12.51      9.54 o 
  -6   1   4     3379.31     3442.46     87.94 o 
  -5   1   4     4303.26     4223.37     93.74 o 
  -4   1   4     5724.02     5538.96    125.93 o 
  -3   1   4     2801.53     3022.18     72.28 o 
  -2   1   4     1053.91      963.03     24.70 o 
  -1   1   4      545.72      530.62     13.21 o 
   0   1   4     1984.03     2128.79     57.02 o 
   1   1   4     7373.90     7940.04    167.26 o 
   2   1   4     6985.21     7406.84    157.04 o 
   3   1   4    13134.42    13287.94    279.57 o 
   4   1   4        0.34       17.66      4.97 o 
   5   1   4     9626.89     8806.29    265.56 o 
   6   1   4     8832.32     8550.25    186.27 o 
   7   1   4     3735.38     3722.39     87.97 o 
   8   1   4      795.43      835.91     29.14 o 
   9   1   4     2144.08     2215.40     65.97 o 
 -10   2   4        8.13        9.00     14.04 o 
  -9   2   4      117.24      101.11     16.52 o 
  -8   2   4      464.89      598.88     30.40 o 
  -7   2   4      616.40      579.91     27.83 o 
  -6   2   4       70.56       67.04      9.55 o 
  -5   2   4      106.52       82.33     12.32 o 
  -4   2   4       46.71       30.02      5.00 o 
  -3   2   4     4800.68     4947.95    116.61 o 
  -2   2   4      359.67      356.61     11.96 o 
  -1   2   4       67.11       70.57      6.02 o 
   0   2   4     9250.23     9456.94    297.04 o 
   1   2   4     1626.25     1374.19     68.54 o 
   2   2   4     4580.23     4528.77     97.97 o 
   3   2   4     3022.53     3279.46     73.30 o 
   4   2   4     4715.18     4532.00    110.06 o 
   5   2   4       79.87       74.33      7.81 o 
   6   2   4      198.91      178.56     11.99 o 
   7   2   4      203.52      221.46     13.99 o 
   8   2   4      485.94      455.37     20.85 o 
   9   2   4       26.84       25.41     11.41 o 
 -10   3   4      642.71      731.11     44.44 o 
  -9   3   4      295.32      320.03     24.27 o 
  -8   3   4      138.94      143.65     17.09 o 
  -7   3   4      821.70      855.77     30.50 o 
  -6   3   4     1319.89     1281.18     38.76 o 
  -5   3   4      603.21      634.75     22.42 o 
  -4   3   4     1300.08     1230.25     35.51 o 
  -3   3   4       38.76       55.76      6.44 o 
  -2   3   4     9191.81     8996.89    232.63 o 
  -1   3   4     4436.70     4636.75    108.11 o 
   0   3   4     2112.64     2252.95     51.21 o 
   1   3   4     4610.69     4771.22    111.59 o 
   2   3   4    12870.75    12099.28    279.50 o 
   3   3   4      138.93      125.61      8.76 o 
   4   3   4       51.34       56.82      6.41 o 
   5   3   4     2021.08     2111.37     59.26 o 
   6   3   4     1452.72     1360.50     37.41 o 
   7   3   4      502.47      539.83     21.44 o 
   8   3   4       98.00       91.66     15.85 o 
   9   3   4      185.64      226.01     18.70 o 
 -10   4   4       75.57       95.81     18.71 o 
  -9   4   4      647.07      591.59     32.11 o 
  -8   4   4     1412.12     1425.99     51.85 o 
  -7   4   4      293.04      337.47     18.15 o 
  -6   4   4      131.46      150.20     12.21 o 
  -5   4   4      310.02      261.14     29.04 o 
  -4   4   4     2554.10     2482.55     81.77 o 
  -3   4   4     3914.77     3769.34     90.83 o 
  -2   4   4     5467.69     5693.26    120.79 o 
  -1   4   4      262.87      322.98      9.66 o 
   0   4   4    17830.65    18212.10    379.03 o 
   1   4   4     7528.17     7146.73    151.05 o 
   2   4   4     1644.14     1906.49     53.26 o 
   3   4   4     2597.96     2509.96     57.54 o 
   4   4   4      661.74      596.81     18.99 o 
   5   4   4      626.62      654.39     24.08 o 
   6   4   4       16.99       -0.70      5.85 o 
   7   4   4       20.61        1.40      6.35 o 
   8   4   4       56.96       77.39     12.45 o 
   9   4   4      100.23      106.90     14.88 o 
 -10   5   4      210.34      204.24     26.90 o 
  -9   5   4      169.29      185.56     20.20 o 
  -8   5   4      125.67       91.50     12.54 o 
  -7   5   4       29.34        7.49      8.19 o 
  -6   5   4     2008.90     1885.78     59.51 o 
  -5   5   4     2149.98     1988.81     53.80 o 
  -4   5   4     3659.70     3609.08     99.41 o 
  -3   5   4     6936.45     7271.32    170.08 o 
  -2   5   4    15308.58    15303.91    320.25 o 
  -1   5   4     3818.88     4190.78     90.04 o 
   0   5   4      530.70      529.56     16.91 o 
   1   5   4      110.13      175.20      7.30 o 
   2   5   4     4128.10     4185.40     91.32 o 
   3   5   4     2067.49     2005.37     47.23 o 
   4   5   4      520.92      447.15     16.02 o 
   5   5   4      392.38      347.19     15.07 o 
   6   5   4     1289.47     1300.57     40.23 o 
   7   5   4       20.95       20.30      7.14 o 
   8   5   4        5.02        6.54      9.07 o 
   9   5   4        2.90       13.38     12.24 o 
  -9   6   4        1.29       -4.71     13.78 o 
  -8   6   4      935.66      966.49     35.33 o 
  -7   6   4      777.79      892.13     32.06 o 
  -6   6   4     3162.88     3348.81     86.45 o 
  -5   6   4     6048.98     5760.77    139.17 o 
  -4   6   4    12887.90    12176.32    316.12 o 
  -3   6   4     5648.36     6106.84    131.31 o 
  -2   6   4     4312.27     4696.30    128.70 o 
  -1   6   4    12158.31    12428.49    260.37 o 
   0   6   4     2112.92     2272.42     50.83 o 
   1   6   4    12173.51    12281.69    258.10 o 
   2   6   4     7204.05     7144.66    168.53 o 
   3   6   4       60.07       92.71      8.24 o 
   4   6   4     1185.00     1175.71     31.52 o 
   5   6   4     4609.85     4631.83    114.59 o 
   6   6   4      708.80      656.17     29.17 o 
   7   6   4      448.63      520.85     27.54 o 
   8   6   4       14.26        7.38     10.81 o 
   9   6   4       95.74      114.26     20.63 o 
  -9   7   4        7.34       22.66     15.48 o 
  -8   7   4      509.36      406.23     25.47 o 
  -7   7   4       16.66       18.61      9.92 o 
  -6   7   4     1589.85     1574.37     52.81 o 
  -5   7   4     2029.48     2179.01     58.88 o 
  -4   7   4      688.24      619.56     24.56 o 
  -3   7   4      175.94      157.41      9.80 o 
  -2   7   4     2960.16     2878.43     64.25 o 
  -1   7   4       23.90       38.99      4.38 o 
   0   7   4     1894.94     1913.80     43.78 o 
   1   7   4        7.37        2.77      3.10 o 
   2   7   4     2942.15     2998.94     67.45 o 
   3   7   4      171.16      158.77      8.88 o 
   4   7   4       93.36       72.93      8.74 o 
   5   7   4      136.98       73.62     11.29 o 
   6   7   4      629.70      711.09     45.15 o 
   7   7   4      608.72      576.91     29.46 o 
   8   7   4       32.89       29.99     12.93 o 
  -9   8   4       10.16       15.29     15.14 o 
  -8   8   4      427.50      530.98     29.25 o 
  -7   8   4      361.70      485.44     27.74 o 
  -6   8   4      464.47      579.25     27.40 o 
  -5   8   4      257.47      254.75     17.18 o 
  -4   8   4     1936.61     1935.65     68.81 o 
  -3   8   4     3834.76     4203.51    115.45 o 
  -2   8   4     2260.99     2531.04     59.92 o 
  -1   8   4      613.33      515.55     18.68 o 
   0   8   4     4673.33     4429.33     96.41 o 
   1   8   4     3565.84     3423.18     83.82 o 
   2   8   4      790.37      871.40     26.63 o 
   3   8   4      968.47     1035.61     31.58 o 
   4   8   4       52.57       57.09      9.32 o 
   5   8   4     1163.46     1202.53     37.91 o 
   6   8   4       16.79       12.28      8.34 o 
   7   8   4       32.44       38.01     12.02 o 
   8   8   4       42.05       44.04     13.73 o 
  -9   9   4        4.70      -12.00     12.00 o 
  -8   9   4       44.71       32.90     12.99 o 
  -7   9   4       43.48       53.43     13.22 o 
  -6   9   4      910.72      779.97     32.80 o 
  -5   9   4     1335.16     1080.57     39.61 o 
  -4   9   4       41.00       14.96      7.10 o 
  -3   9   4      299.00      369.93     20.57 o 
  -2   9   4       39.73       45.78      6.85 o 
  -1   9   4      271.63      279.83     14.47 o 
   0   9   4       85.97      114.55      7.98 o 
   1   9   4      659.05      540.02     21.97 o 
   2   9   4      371.71      403.91     16.64 o 
   3   9   4     1273.99     1300.82     38.10 o 
   4   9   4      817.85      799.99     27.73 o 
   5   9   4      121.67      132.94     12.67 o 
   6   9   4      271.33      290.29     26.64 o 
   7   9   4      198.49      202.53     19.14 o 
   8   9   4        3.59        9.53     12.19 o 
  -8  10   4       36.48       35.91     13.60 o 
  -7  10   4      218.68      241.91     32.76 o 
  -6  10   4      238.43      274.18     20.05 o 
  -5  10   4      817.79      823.39     33.39 o 
  -4  10   4      875.12      753.02     40.92 o 
  -3  10   4        2.44       10.83      8.57 o 
  -2  10   4       26.70       59.43      9.86 o 
  -1  10   4      474.36      534.18     24.54 o 
   0  10   4       35.75       33.92      7.31 o 
   1  10   4       79.67       82.16     11.83 o 
   2  10   4      569.49      554.02     20.51 o 
   3  10   4       20.53       18.46      6.75 o 
   4  10   4       36.00       47.34      8.46 o 
   5  10   4      234.30      213.48     15.22 o 
   6  10   4       20.11        9.67      9.79 o 
   7  10   4      110.18       87.24     15.40 o 
  -8  11   4      171.48      193.77     21.22 o 
  -7  11   4      131.80      132.34     17.14 o 
  -6  11   4       65.14       65.53     16.67 o 
  -5  11   4       76.70       42.54     18.54 o 
  -4  11   4      355.44      376.55     24.63 o 
  -3  11   4       95.54      142.86     23.67 o 
  -2  11   4     2069.13     2009.89     71.65 o 
  -1  11   4     1202.96     1105.60     37.89 o 
   0  11   4       46.95       27.32      7.47 o 
   1  11   4        1.36       -0.46      6.34 o 
   2  11   4     1788.76     1705.38     54.27 o 
   3  11   4      197.96      202.12     15.72 o 
   4  11   4      419.23      348.67     20.09 o 
   5  11   4      478.60      384.69     24.61 o 
   6  11   4        0.50       -0.76      9.34 o 
   7  11   4       69.52       59.57     16.55 o 
  -7  12   4      129.82      152.11     21.61 o 
  -6  12   4        2.98       -2.29     11.64 o 
  -5  12   4      937.61      883.25     50.70 o 
  -4  12   4       66.24       63.19     13.28 o 
  -3  12   4     1585.07     1568.76     60.55 o 
  -2  12   4     1372.75     1374.52     53.90 o 
  -1  12   4     1237.97     1223.06     41.72 o 
   0  12   4     1965.95     1841.61     66.92 o 
   1  12   4     3098.71     2882.58     84.61 o 
   2  12   4      128.65      115.65     12.56 o 
   3  12   4      500.81      597.24     27.44 o 
   4  12   4      456.22      487.97     52.04 o 
   5  12   4       35.88       47.46     27.34 o 
   6  12   4       50.59       41.43     22.96 o 
  -7  13   4      112.48      140.52     26.54 o 
  -6  13   4       75.48       99.49     18.49 o 
  -5  13   4        6.68       23.81     12.74 o 
  -4  13   4      930.42      866.98     49.85 o 
  -3  13   4        2.69       -0.60      9.87 o 
  -2  13   4     1093.69     1059.00     45.45 o 
  -1  13   4      338.62      386.80     25.19 o 
   0  13   4       86.12       53.79     16.25 o 
   1  13   4       57.96       51.52     12.62 o 
   2  13   4      984.35      997.81     44.73 o 
   3  13   4      122.75      125.78     17.53 o 
   4  13   4        6.59       13.39     14.05 o 
   5  13   4      133.05      162.19     27.16 o 
   6  13   4       35.23       56.30     21.57 o 
  -6  14   4      442.29      474.07     42.06 o 
  -5  14   4      302.14      328.12     34.92 o 
  -4  14   4     1296.88     1404.26     73.32 o 
  -3  14   4      263.89      339.94     33.03 o 
  -2  14   4      373.44      415.69     34.86 o 
  -1  14   4      963.12      937.34     79.60 o 
   0  14   4      361.54      375.02     32.17 o 
   1  14   4      396.00      376.13     26.45 o 
   2  14   4      282.96      248.66     26.47 o 
   3  14   4      233.95      237.36     43.99 o 
   4  14   4      191.93      163.96     25.87 o 
   5  14   4      857.99      993.14     62.01 o 
  -5  15   4      207.44      285.08     33.59 o 
  -4  15   4      144.27      138.60     24.74 o 
  -3  15   4      354.61      381.77     36.25 o 
  -2  15   4        3.55        6.16     16.89 o 
  -1  15   4      363.92      324.63     32.20 o 
   0  15   4      448.30      462.73     37.40 o 
   1  15   4        8.91        1.40     11.38 o 
   2  15   4       63.74       63.11     15.51 o 
   3  15   4       13.47       10.95     12.57 o 
   4  15   4       90.92       44.68     19.47 o 
  -4  16   4      359.66      423.05    101.22 o 
  -3  16   4      572.94      636.18     48.09 o 
  -2  16   4       21.77       -9.06     16.10 o 
  -1  16   4       22.04       46.21     19.03 o 
   0  16   4      186.64      200.22     28.03 o 
   1  16   4      224.50      233.48     23.95 o 
   2  16   4        4.41        9.66     15.19 o 
   3  16   4       77.27       59.98     30.67 o 
  -3  17   4       41.98       52.15     21.78 o 
  -2  17   4       38.38       44.20     19.63 o 
  -1  17   4        3.11        9.45     16.99 o 
   0  17   4        1.79       -9.16     15.85 o 
   1  17   4      790.53      782.45     74.71 o 
   2  17   4      265.96      328.36     28.93 o 
 -10   1   5       47.66       22.34     15.02 o 
  -9   1   5       68.44       54.41     15.01 o 
  -8   1   5      187.88      212.82     19.54 o 
  -7   1   5      376.61      406.80     26.30 o 
  -6   1   5     3570.96     3448.92     99.16 o 
  -5   1   5      699.38      642.75     21.92 o 
  -4   1   5        7.47       10.51      4.41 o 
  -3   1   5     2037.73     2285.33     55.80 o 
  -2   1   5      277.04      247.33      8.84 o 
  -1   1   5      140.60      141.54      5.37 o 
   0   1   5     3633.10     3769.34     88.27 o 
   1   1   5     4807.60     5156.55    110.00 o 
   2   1   5        1.52        2.90      3.43 o 
   3   1   5      859.22      781.03     21.85 o 
   4   1   5     1209.24     1046.68     28.66 o 
   5   1   5     1293.43     1278.81     36.46 o 
   6   1   5      231.98      272.69     14.49 o 
   7   1   5      560.67      604.10     25.08 o 
   8   1   5       83.98       83.69     11.20 o 
   9   1   5        0.26       -9.29     10.32 o 
 -10   2   5       42.54       18.53     19.64 o 
  -9   2   5        2.27       -1.09     11.77 o 
  -8   2   5       10.40        7.68     10.80 o 
  -7   2   5     1292.07     1309.89     46.60 o 
  -6   2   5      272.68      302.85     15.59 o 
  -5   2   5      808.52      879.82     27.83 o 
  -4   2   5     1197.37     1204.24     37.40 o 
  -3   2   5      757.68      720.35     21.26 o 
  -2   2   5      466.75      471.37     13.94 o 
  -1   2   5     3963.07     4111.02     96.10 o 
   0   2   5      149.36      165.53     14.15 o 
   1   2   5      313.79      232.16     14.70 o 
   2   2   5     5152.83     5190.14    122.51 o 
   3   2   5     2923.03     2722.13     62.06 o 
   4   2   5      228.15      310.30     13.11 o 
   5   2   5       88.92       84.62      8.49 o 
   6   2   5       21.51       23.83      7.14 o 
   7   2   5      295.17      295.11     25.62 o 
   8   2   5       97.39       84.17     11.35 o 
   9   2   5     1083.81     1110.98     40.91 o 
 -10   3   5      879.94      878.08     42.36 o 
  -9   3   5       24.23       27.55     13.10 o 
  -8   3   5      332.57      379.81     24.34 o 
  -7   3   5     3607.45     3550.05    104.10 o 
  -6   3   5     4894.50     4958.10    122.01 o 
  -5   3   5     3831.08     3703.03     92.00 o 
  -4   3   5     1654.89     1661.03     53.40 o 
  -3   3   5     9176.62     9498.00    219.82 o 
  -2   3   5    10681.51    10887.28    250.31 o 
  -1   3   5     9892.08    10506.77    220.12 o 
   0   3   5    13690.21    14060.57    360.61 o 
   1   3   5     3993.99     4289.87    101.39 o 
   2   3   5        5.10       10.97      5.71 o 
   3   3   5     7882.18     7318.05    157.30 o 
   4   3   5     2404.92     2261.32     53.86 o 
   5   3   5       43.89       58.14      7.70 o 
   6   3   5       51.82       20.38      6.97 o 
   7   3   5      644.31      734.42     31.81 o 
   8   3   5       33.20       21.91      8.67 o 
   9   3   5      486.52      519.28     26.97 o 
 -10   4   5      505.84      475.62     35.51 o 
  -9   4   5      311.46      329.04     25.00 o 
  -8   4   5       43.01       29.55     12.48 o 
  -7   4   5      322.24      347.33     18.74 o 
  -6   4   5      893.72      833.86     28.79 o 
  -5   4   5      490.40      499.59     19.56 o 
  -4   4   5      408.25      363.82     16.83 o 
  -3   4   5     3663.15     3557.67    122.76 o 
  -2   4   5       19.15       59.26      4.23 o 
  -1   4   5      110.94       83.06      8.57 o 
   0   4   5     3975.78     4063.20     87.46 o 
   1   4   5     1122.75     1053.78     38.85 o 
   2   4   5      923.69     1099.59     27.59 o 
   3   4   5     1171.76     1085.82     28.46 o 
   4   4   5        8.71       26.60      5.55 o 
   5   4   5     1205.59     1004.64     29.14 o 
   6   4   5       18.94       21.66      7.09 o 
   7   4   5      499.68      453.54     20.11 o 
   8   4   5       38.01       43.94     11.00 o 
   9   4   5       81.75       59.90     13.56 o 
 -10   5   5     1210.19     1198.58    102.51 o 
  -9   5   5      202.73      238.86     22.55 o 
  -8   5   5       11.29        8.11     11.07 o 
  -7   5   5      613.89      547.52     23.73 o 
  -6   5   5     3561.74     3631.95    104.23 o 
  -5   5   5     1521.81     1617.89     50.45 o 
  -4   5   5     6405.89     6527.58    155.03 o 
  -3   5   5     5646.12     5796.90    136.79 o 
  -2   5   5    11327.45    11056.26    254.47 o 
  -1   5   5    10869.31    11485.70    240.60 o 
   0   5   5        3.49       13.23      3.03 o 
   1   5   5     9677.71     9084.18    191.98 o 
   2   5   5     5732.80     5670.73    122.34 o 
   3   5   5      299.32      315.38     12.32 o 
   4   5   5      608.49      633.09     25.49 o 
   5   5   5      534.79      583.65     20.78 o 
   6   5   5      137.91      183.32     12.47 o 
   7   5   5      871.85      938.70     33.90 o 
   8   5   5      126.05      149.56     15.63 o 
   9   5   5      464.73      401.18     33.47 o 
  -9   6   5        0.95       17.57     20.08 o 
  -8   6   5       62.63      107.90     18.62 o 
  -7   6   5       57.74       98.47     13.04 o 
  -6   6   5       90.18       73.01     15.59 o 
  -5   6   5     1312.61     1264.30     42.28 o 
  -4   6   5      977.45      991.79     32.59 o 
  -3   6   5      660.50      727.87     22.77 o 
  -2   6   5      213.81      285.05     10.25 o 
  -1   6   5      284.84      244.02      9.06 o 
   0   6   5      560.22      466.51     17.35 o 
   1   6   5      618.21      785.38     24.69 o 
   2   6   5       34.75       31.12      4.98 o 
   3   6   5     1499.94     1500.99     37.35 o 
   4   6   5     1651.84     1668.09     42.15 o 
   5   6   5      224.21      234.36     12.90 o 
   6   6   5       33.67       24.64      7.64 o 
   7   6   5      501.78      491.63     27.09 o 
   8   6   5      279.92      266.49     22.16 o 
  -9   7   5      999.50     1107.81     54.68 o 
  -8   7   5      944.33      978.46     54.21 o 
  -7   7   5        9.57        6.24      9.26 o 
  -6   7   5      427.76      514.38     22.46 o 
  -5   7   5     4557.71     4527.37    125.14 o 
  -4   7   5      459.41      431.59     17.71 o 
  -3   7   5      628.15      554.40     19.38 o 
  -2   7   5     3722.48     3667.13     80.59 o 
  -1   7   5      295.38      348.00     11.57 o 
   0   7   5       36.41       68.84      7.45 o 
   1   7   5     1930.95     1925.98     46.09 o 
   2   7   5     3130.23     2965.78     67.02 o 
   3   7   5     3891.56     4085.78     91.46 o 
   4   7   5      142.54      149.73     11.46 o 
   5   7   5     1687.63     1684.71     48.84 o 
   6   7   5     3847.49     3750.66    109.62 o 
   7   7   5      514.03      480.84     27.10 o 
   8   7   5       52.73       33.73     17.00 o 
  -9   8   5      113.75       87.09     20.46 o 
  -8   8   5      598.04      680.57     33.41 o 
  -7   8   5     1261.03     1364.51     57.38 o 
  -6   8   5     2565.40     2482.73     76.36 o 
  -5   8   5      170.48      193.82     15.83 o 
  -4   8   5       38.81       56.73     13.07 o 
  -3   8   5      772.11      676.59     22.69 o 
  -2   8   5        1.07       10.33      4.79 o 
  -1   8   5     1900.92     1892.39     44.18 o 
   0   8   5      853.77      912.47     34.11 o 
   1   8   5     1159.18     1223.71     34.27 o 
   2   8   5     1160.86     1278.55     36.39 o 
   3   8   5     8380.17     8166.39    193.86 o 
   4   8   5     5677.83     5388.39    147.52 o 
   5   8   5     2803.05     2962.74     78.58 o 
   6   8   5      233.17      238.90     20.70 o 
   7   8   5     3501.19     3486.09    113.29 o 
   8   8   5      763.54      749.09     50.88 o 
  -8   9   5       91.21       71.22     14.89 o 
  -7   9   5      848.76      698.14     32.50 o 
  -6   9   5        7.08        1.42      8.83 o 
  -5   9   5      854.86      914.81     35.29 o 
  -4   9   5       77.92       67.00     10.30 o 
  -3   9   5       37.65       33.37      8.26 o 
  -2   9   5     1225.46     1269.72     40.58 o 
  -1   9   5     1244.51     1456.86     44.94 o 
   0   9   5      680.08      605.51     20.14 o 
   1   9   5        6.97       -0.39      4.57 o 
   2   9   5     5049.87     5106.50    124.07 o 
   3   9   5       19.15       33.13      7.91 o 
   4   9   5        9.97       11.55      6.63 o 
   5   9   5      678.63      667.37     26.74 o 
   6   9   5     2620.32     2731.89     84.75 o 
   7   9   5       81.90       59.72     15.84 o 
   8   9   5       41.73       47.81     16.31 o 
  -8  10   5      289.95      283.70     27.73 o 
  -7  10   5       99.12       51.48     17.44 o 
  -6  10   5     1555.78     1466.79     51.90 o 
  -5  10   5        4.13       16.31      9.35 o 
  -4  10   5      502.62      583.08     25.99 o 
  -3  10   5     2931.25     3242.81    134.18 o 
  -2  10   5     2937.74     2648.93    154.24 o 
  -1  10   5     4373.93     4396.35    142.19 o 
   0  10   5     3563.06     3769.85    105.19 o 
   1  10   5     3558.16     3670.49    102.72 o 
   2  10   5      592.75      552.21     20.90 o 
   3  10   5     6856.16     6665.06    161.17 o 
   4  10   5     1871.14     1942.26     54.96 o 
   5  10   5     1328.98     1139.78     86.33 o 
   6  10   5       57.26       49.27     14.45 o 
   7  10   5     1214.86     1338.81     59.94 o 
  -8  11   5        1.54       -3.60     12.42 o 
  -7  11   5       20.65        3.01     11.33 o 
  -6  11   5       37.24       22.82     12.19 o 
  -5  11   5      936.55      905.44     42.35 o 
  -4  11   5      655.73      561.19     30.96 o 
  -3  11   5      360.80      302.00     21.15 o 
  -2  11   5     1217.34     1376.43     67.09 o 
  -1  11   5     1195.43     1362.64     44.59 o 
   0  11   5       17.92       25.68     12.51 o 
   1  11   5      987.83     1006.04     74.20 o 
   2  11   5      692.70      787.68     36.57 o 
   3  11   5        9.73        1.07      9.55 o 
   4  11   5      251.07      244.99     17.98 o 
   5  11   5       10.34        0.27      7.98 o 
   6  11   5      618.32      641.84     37.61 o 
   7  11   5        6.21       13.63     13.91 o 
  -7  12   5     1084.85      986.60     59.87 o 
  -6  12   5      537.12      540.40     41.90 o 
  -5  12   5      321.37      445.36     36.98 o 
  -4  12   5     2516.12     2750.23    120.60 o 
  -3  12   5     2630.23     2521.52    254.22 o 
  -2  12   5     1006.54      931.96     93.80 o 
  -1  12   5      895.70     1149.65     74.60 o 
   0  12   5     3035.00     3075.75    104.41 o 
   1  12   5     1487.12     1545.33     59.45 o 
   2  12   5      119.80       95.42     14.43 o 
   3  12   5     1542.20     1651.77     90.31 o 
   4  12   5     1195.26     1232.23     53.28 o 
   5  12   5      275.12      347.01     34.64 o 
   6  12   5       67.38       76.14     22.14 o 
  -7  13   5      230.81      198.85     35.58 o 
  -6  13   5     1566.94     1534.93    127.22 o 
  -5  13   5      995.35     1045.50     61.08 o 
  -4  13   5       23.91       27.72     15.80 o 
  -3  13   5      673.79      734.65     46.00 o 
  -2  13   5      572.35      629.11     42.63 o 
  -1  13   5      721.38      719.90     44.26 o 
   0  13   5      546.67      542.03     30.59 o 
   1  13   5      103.73       65.00     13.84 o 
   2  13   5      448.37      461.09     28.91 o 
   3  13   5     1227.29     1165.72     61.18 o 
   4  13   5      734.72      640.67     49.85 o 
   5  13   5       35.19       71.15     35.42 o 
   6  13   5       12.62       25.91     18.38 o 
  -6  14   5       25.53       70.42     21.50 o 
  -5  14   5      510.07      490.34     42.43 o 
  -4  14   5     1500.36     1588.11    106.37 o 
  -3  14   5     1307.82     1214.19     66.07 o 
  -2  14   5        6.35      -12.29     12.45 o 
  -1  14   5       52.95       47.78     19.16 o 
   0  14   5      603.49      556.04     32.45 o 
   1  14   5     1030.24     1119.21     49.44 o 
   2  14   5      631.17      620.85     35.07 o 
   3  14   5       37.14        5.65     12.36 o 
   4  14   5      852.07      902.27     56.63 o 
   5  14   5      107.90       86.86     22.87 o 
  -5  15   5      445.15      455.40     52.63 o 
  -4  15   5      597.23      651.68     75.96 o 
  -3  15   5      653.73      658.99     48.51 o 
  -2  15   5      957.06      921.95     56.03 o 
  -1  15   5      959.66      947.08     56.80 o 
   0  15   5     1900.07     1992.51     94.67 o 
   1  15   5      297.69      333.68     26.62 o 
   2  15   5        4.59       -5.85     14.91 o 
   3  15   5      515.33      459.98     31.80 o 
   4  15   5      111.10      114.81     42.00 o 
  -4  16   5      166.42      119.94     28.19 o 
  -3  16   5      757.84      883.73     59.06 o 
  -2  16   5        6.47       11.53     21.78 o 
  -1  16   5       20.95       -3.82     15.57 o 
   0  16   5      760.31      799.32    135.46 o 
   1  16   5      210.83      201.63     36.25 o 
   2  16   5      104.89      112.74     19.67 o 
   3  16   5      159.59       86.57     22.85 o 
  -2  17   5      491.10      435.86     70.22 o 
  -1  17   5      962.87     1124.64     66.94 o 
   0  17   5       31.25       33.24     27.74 o 
   1  17   5      674.43      621.93     67.47 o 
 -10   0   6      607.82      572.66     48.45 o 
  -9   0   6      763.73      712.17     50.70 o 
  -8   0   6       21.69       -6.95     14.46 o 
  -7   0   6     2505.75     2781.70    119.39 o 
  -6   0   6      368.78      371.04     29.05 o 
  -5   0   6       22.02       10.12      9.71 o 
  -4   0   6      893.06      872.74     90.03 o 
  -3   0   6       51.79       29.73      5.70 o 
  -2   0   6      569.31      503.22     21.90 o 
  -1   0   6     1032.06     1044.70     34.82 o 
   0   0   6     2701.41     2423.94     91.76 o 
   1   0   6     7160.70     6974.95    209.86 o 
   2   0   6       25.64       23.09      6.29 o 
   3   0   6     1316.18     1259.64     75.85 o 
   4   0   6    15336.04    14569.55    600.48 o 
   5   0   6     1925.22     1770.41     64.32 o 
   6   0   6       95.61       67.53     12.79 o 
   7   0   6       24.67       32.30     11.45 o 
   8   0   6      260.60      286.57     29.29 o 
   9   0   6       43.26       26.88     18.44 o 
 -10   1   6      813.22      985.49     49.51 o 
  -9   1   6      762.76      829.07     38.81 o 
  -8   1   6     1096.84     1231.98     68.02 o 
  -7   1   6      347.96      337.71     41.52 o 
  -6   1   6     3809.72     3993.06    112.93 o 
  -5   1   6      999.32     1185.45     34.46 o 
  -4   1   6      785.56      791.63     21.13 o 
  -3   1   6     5260.42     5029.64    111.60 o 
  -2   1   6     4295.09     4043.45    107.58 o 
  -1   1   6     6038.72     6377.56    147.84 o 
   0   1   6        2.12       -2.92      2.92 o 
   1   1   6    16032.83    15919.98    364.72 o 
   2   1   6    10014.16     8877.37    188.41 o 
   3   1   6     7121.13     6325.60    137.00 o 
   4   1   6      115.71      156.21      9.85 o 
   5   1   6     6311.96     5909.29    130.90 o 
   6   1   6      955.88      902.55     28.56 o 
   7   1   6     1183.50     1212.32     36.41 o 
   8   1   6      110.83      131.10     13.25 o 
   9   1   6      636.93      689.76     28.43 o 
 -10   2   6       52.30       27.19     15.89 o 
  -9   2   6      202.37      143.40     18.63 o 
  -8   2   6       34.85        4.81     11.02 o 
  -7   2   6     1339.00     1326.95     47.32 o 
  -6   2   6      402.16      427.25     18.58 o 
  -5   2   6        1.98       -1.11      4.78 o 
  -4   2   6     1407.23     1555.67     41.46 o 
  -3   2   6    14032.81    14060.51    312.26 o 
  -2   2   6      352.38      384.77     11.42 o 
  -1   2   6     1046.42     1071.15     37.98 o 
   0   2   6     7476.66     7868.95    203.63 o 
   1   2   6     6430.23     6626.67    140.86 o 
   2   2   6        0.98        5.11      3.80 o 
   3   2   6        9.88        2.33      3.85 o 
   4   2   6     1871.91     1842.71     45.55 o 
   5   2   6     1854.05     1869.08     47.55 o 
   6   2   6        7.84        1.82      8.06 o 
   7   2   6      175.11      212.83     20.06 o 
   8   2   6      947.23     1022.43     33.77 o 
   9   2   6      237.19      228.17     19.64 o 
 -10   3   6      526.48      621.97     40.02 o 
  -9   3   6      368.40      315.42     35.43 o 
  -8   3   6      375.62      383.13     27.40 o 
  -7   3   6       96.29      112.52     14.56 o 
  -6   3   6      145.35      172.85     20.85 o 
  -5   3   6     5266.77     4901.06    126.98 o 
  -4   3   6     4825.79     4769.74    114.73 o 
  -3   3   6      203.29      204.28      9.87 o 
  -2   3   6    16763.61    16965.04    388.10 o 
  -1   3   6    11147.75    11122.48    285.33 o 
   0   3   6      526.85      529.06     18.91 o 
   1   3   6     8582.99     8437.17    287.04 o 
   2   3   6     1760.82     1783.47     42.07 o 
   3   3   6       77.64       91.73      7.28 o 
   4   3   6      168.51      137.44     10.17 o 
   5   3   6     1653.31     1590.51     41.81 o 
   6   3   6     1312.86     1286.26     36.78 o 
   7   3   6     1082.93     1100.64     34.10 o 
   8   3   6        1.98       -2.57      9.05 o 
   9   3   6      910.05     1039.82     44.16 o 
 -10   4   6       67.86       57.82     21.93 o 
  -9   4   6      155.93      154.80     19.19 o 
  -8   4   6     1163.85     1176.36     45.74 o 
  -7   4   6     2277.33     2325.46     73.03 o 
  -6   4   6     1288.37     1279.00     43.55 o 
  -5   4   6       11.01       11.89      6.27 o 
  -4   4   6     5945.75     6460.05    153.35 o 
  -3   4   6     3308.78     3231.83     78.86 o 
  -2   4   6      797.43      797.18     22.51 o 
  -1   4   6     4316.11     4579.87    112.46 o 
   0   4   6     3944.87     4284.64    101.84 o 
   1   4   6     1455.95     1588.53     37.36 o 
   2   4   6      240.18      280.32     13.86 o 
   3   4   6     1164.07     1121.72     29.63 o 
   4   4   6      723.31      795.29     26.40 o 
   5   4   6     2201.61     2272.81     56.23 o 
   6   4   6       44.83       38.59      8.21 o 
   7   4   6      832.08      874.54     29.61 o 
   8   4   6      730.06      783.61     29.14 o 
  -9   5   6     1536.24     1624.30     59.54 o 
  -8   5   6        2.41        3.10     10.83 o 
  -7   5   6       62.39       55.82     10.74 o 
  -6   5   6     1167.56     1257.42     43.33 o 
  -5   5   6     5372.38     5061.12    138.69 o 
  -4   5   6      508.01      527.07     19.19 o 
  -3   5   6     2591.91     2692.42     66.98 o 
  -2   5   6        8.22       17.70      3.62 o 
  -1   5   6     6661.10     6919.36    146.82 o 
   0   5   6      563.57      558.56     19.70 o 
   1   5   6     3490.27     3254.64     76.10 o 
   2   5   6     1371.90     1601.80     38.73 o 
   3   5   6      911.96     1030.64     27.93 o 
   4   5   6      186.60      184.01     10.73 o 
   5   5   6       13.71        8.09      6.57 o 
   6   5   6      340.46      416.13     22.78 o 
   7   5   6      247.18      208.68     14.67 o 
   8   5   6      424.37      353.57     24.80 o 
  -9   6   6      235.00      210.35     25.76 o 
  -8   6   6     4138.55     3917.29    135.09 o 
  -7   6   6      488.70      487.81     22.63 o 
  -6   6   6      610.31      663.75     28.60 o 
  -5   6   6     7918.81     7598.22    181.46 o 
  -4   6   6     1979.30     1982.56     52.87 o 
  -3   6   6      510.69      498.72     17.86 o 
  -2   6   6     1976.31     1944.07     44.85 o 
  -1   6   6      461.01      460.63     13.79 o 
   0   6   6        5.91        6.68      3.17 o 
   1   6   6     3388.06     3332.97     74.10 o 
   2   6   6     3086.24     3054.64     69.17 o 
   3   6   6     3112.32     3085.71     70.68 o 
   4   6   6      888.43      978.55     28.22 o 
   5   6   6      599.29      655.96     22.39 o 
   6   6   6      267.84      246.95     16.49 o 
   7   6   6     3069.51     3007.09     82.53 o 
   8   6   6        2.67       12.92     11.62 o 
  -9   7   6      932.83      997.51     51.43 o 
  -8   7   6       38.05       55.45     16.71 o 
  -7   7   6      195.82      268.63     28.85 o 
  -6   7   6        5.41       13.33      7.56 o 
  -5   7   6      410.67      380.78     17.99 o 
  -4   7   6      368.52      342.89     15.79 o 
  -3   7   6     1578.91     1705.95     45.54 o 
  -2   7   6      416.82      506.28     15.49 o 
  -1   7   6      410.30      385.57     25.63 o 
   0   7   6       93.32       79.83      5.80 o 
   1   7   6     4685.82     4563.73     99.83 o 
   2   7   6      170.17      184.58      9.32 o 
   3   7   6       89.79      141.29      9.17 o 
   4   7   6        4.82       11.98      6.62 o 
   5   7   6      389.40      395.51     19.26 o 
   6   7   6      122.54      147.65     14.22 o 
   7   7   6      199.72      170.32     17.91 o 
   8   7   6        3.65        4.73     13.90 o 
  -9   8   6      249.37      137.70     25.34 o 
  -8   8   6      244.97      200.35     19.73 o 
  -7   8   6       16.27       27.07     11.42 o 
  -6   8   6        5.27       12.34      9.36 o 
  -5   8   6      140.14       41.79     11.11 o 
  -4   8   6     2675.91     2413.97     71.73 o 
  -3   8   6      889.63      815.31     25.82 o 
  -2   8   6      610.55      681.19     21.71 o 
  -1   8   6     2116.66     2012.60     46.99 o 
   0   8   6     1787.48     1632.07     39.05 o 
   1   8   6      617.69      578.80     19.90 o 
   2   8   6       17.66       25.11      6.17 o 
   3   8   6     1093.21     1046.71     32.47 o 
   4   8   6       97.89      119.66     12.35 o 
   5   8   6      435.27      460.23     24.32 o 
   6   8   6       51.70       39.26     11.38 o 
   7   8   6      260.21      244.33     24.96 o 
   8   8   6      266.57      268.88     27.58 o 
  -8   9   6        3.39       -0.05     11.44 o 
  -7   9   6      140.92      265.85     25.52 o 
  -6   9   6      533.08      733.92     58.41 o 
  -5   9   6      143.08      127.90     13.73 o 
  -4   9   6      472.13      553.98     28.08 o 
  -3   9   6       38.17      102.56     11.11 o 
  -2   9   6      349.28      230.90     16.85 o 
  -1   9   6        0.78        6.98      5.80 o 
   0   9   6       54.88       48.61      8.96 o 
   1   9   6      232.39      179.66     15.01 o 
   2   9   6      286.62      307.07     17.07 o 
   3   9   6       18.56       25.61      8.15 o 
   4   9   6      481.68      457.97     23.49 o 
   5   9   6      623.33      660.99     30.50 o 
   6   9   6        5.10       17.25     10.65 o 
   7   9   6      212.15      244.13     25.17 o 
  -8  10   6      144.29      182.04     23.11 o 
  -7  10   6       29.37        7.64     12.63 o 
  -6  10   6        6.56       12.08     11.61 o 
  -5  10   6      110.51      189.13     23.69 o 
  -4  10   6       74.43       95.04     14.31 o 
  -3  10   6      385.81      378.94     36.88 o 
  -2  10   6      675.07      572.24     36.18 o 
  -1  10   6     1261.90     1159.07     45.55 o 
   0  10   6     2201.45     1984.30     70.41 o 
   1  10   6      158.15      173.58     16.36 o 
   2  10   6      595.49      568.93     24.78 o 
   3  10   6      446.61      426.06     21.76 o 
   4  10   6      546.11      515.26     26.14 o 
   5  10   6      336.54      282.51     20.41 o 
   6  10   6       74.64       30.22     13.48 o 
   7  10   6        8.32        9.66     13.29 o 
  -8  11   6      100.35      143.04     29.12 o 
  -7  11   6       93.89      105.32     22.48 o 
  -6  11   6        2.39       10.61     15.16 o 
  -5  11   6      890.60      811.54     49.16 o 
  -4  11   6      129.36       90.26     17.96 o 
  -3  11   6      378.30      271.90     26.65 o 
  -2  11   6       53.77       46.88     14.35 o 
  -1  11   6      134.03      111.68     18.20 o 
   0  11   6       29.18       48.83     10.46 o 
   1  11   6       83.81       68.51     12.47 o 
   2  11   6       96.82       60.17     12.69 o 
   3  11   6      243.96      201.05     19.72 o 
   4  11   6       46.76       39.18     10.81 o 
   5  11   6      479.07      455.17     25.99 o 
   6  11   6       43.28       49.71     15.40 o 
  -7  12   6       10.32       11.97     17.21 o 
  -6  12   6      443.16      361.47     34.64 o 
  -5  12   6       37.50       24.31     16.01 o 
  -4  12   6      301.37      228.04     27.19 o 
  -3  12   6      610.00      487.52     37.15 o 
  -2  12   6      422.18      409.14     32.88 o 
  -1  12   6      859.13      952.92     52.39 o 
   0  12   6       18.99       37.94     10.67 o 
   1  12   6       84.95       96.55     14.70 o 
   2  12   6        1.42       -2.03      9.39 o 
   3  12   6      296.45      306.10     24.32 o 
   4  12   6      340.22      331.13     26.15 o 
   5  12   6      342.15      339.35     28.06 o 
   6  12   6       25.73        7.30     15.77 o 
  -6  13   6        3.79        0.65     15.81 o 
  -5  13   6      631.57      613.86     53.85 o 
  -4  13   6        2.73        9.52     14.76 o 
  -3  13   6      377.54      391.80     34.24 o 
  -2  13   6      549.45      503.18     38.10 o 
  -1  13   6      540.63      405.08     71.44 o 
   0  13   6       30.82       29.97     11.58 o 
   1  13   6      442.22      331.66     25.74 o 
   2  13   6       27.52       27.52     12.46 o 
   3  13   6       78.96      120.27     18.23 o 
   4  13   6        5.84      -15.24     15.24 o 
   5  13   6      289.98      326.49     35.54 o 
  -6  14   6        2.19      -16.34     16.34 o 
  -5  14   6     1109.79     1019.01     61.75 o 
  -4  14   6     1041.01      909.81     56.61 o 
  -3  14   6        2.63       12.82     14.40 o 
  -2  14   6       64.52       15.92     14.30 o 
  -1  14   6     1405.68     1542.71    192.05 o 
   0  14   6      776.71      750.26     48.09 o 
   1  14   6     1162.38      978.90     45.28 o 
   2  14   6      482.84      450.53     30.31 o 
   3  14   6      712.20      786.91     55.52 o 
   4  14   6      558.58      626.90     38.37 o 
   5  14   6      361.75      334.54     59.61 o 
  -5  15   6        5.39       25.15     18.44 o 
  -4  15   6      219.97      227.34     31.50 o 
  -3  15   6       32.37       17.33     17.88 o 
  -2  15   6       22.44       30.18     27.13 o 
  -1  15   6      243.68      168.16     51.15 o 
   0  15   6       55.07       32.97     17.22 o 
   1  15   6       60.61       67.14     15.82 o 
   2  15   6      583.00      568.02     34.96 o 
   3  15   6      668.28      679.38     47.41 o 
   4  15   6        1.78      -14.86     15.01 o 
  -4  16   6      265.84      227.49     32.21 o 
  -3  16   6       88.42       62.21     20.50 o 
  -2  16   6      449.30      391.95     38.50 o 
  -1  16   6      466.30      506.81     58.86 o 
   0  16   6     1023.45      934.41     58.68 o 
   1  16   6      711.93      732.51     58.61 o 
   2  16   6       39.28       24.54     20.07 o 
  -1  17   6       12.26        3.92     20.51 o 
   0  17   6       19.92       47.51     21.45 o 
 -10   1   7      606.87      623.49     35.64 o 
  -9   1   7      252.08      241.38     22.13 o 
  -8   1   7       15.25        4.45     10.48 o 
  -7   1   7      156.58      151.77     15.75 o 
  -6   1   7      677.83      644.63     38.55 o 
  -5   1   7     1122.51     1121.39     32.95 o 
  -4   1   7      317.28      306.74     12.00 o 
  -3   1   7       22.56       24.87      3.99 o 
  -2   1   7        2.57        3.86      3.54 o 
  -1   1   7      205.54      226.39      7.91 o 
   0   1   7       31.84       31.85      3.68 o 
   1   1   7     1275.76     1264.78     30.56 o 
   2   1   7     2485.35     2993.87     67.19 o 
   3   1   7        0.59        2.84      4.48 o 
   4   1   7      873.01      884.84     26.03 o 
   5   1   7     2295.65     2152.49     59.08 o 
   6   1   7        2.69       -0.72      6.25 o 
   7   1   7       16.51       -0.68      7.63 o 
   8   1   7      168.61      146.08     13.94 o 
 -10   2   7      366.18      345.70     27.86 o 
  -9   2   7       37.77       49.14     14.68 o 
  -8   2   7       76.46       95.43     14.93 o 
  -7   2   7     2052.03     1926.58    106.37 o 
  -6   2   7        4.66       -1.47      7.70 o 
  -5   2   7     1223.91     1131.37     33.53 o 
  -4   2   7     2108.34     2065.89     53.22 o 
  -3   2   7       26.19       45.24      5.40 o 
  -2   2   7      427.67      411.52     16.65 o 
  -1   2   7     4784.96     4537.76    107.21 o 
   0   2   7        1.39       20.20      4.61 o 
   1   2   7     2630.12     3019.44     66.95 o 
   2   2   7       38.31       55.27      5.73 o 
   3   2   7        4.44       12.85      4.64 o 
   4   2   7      846.48      857.06     25.54 o 
   5   2   7      146.60      118.85     10.14 o 
   6   2   7      846.94      736.03     25.49 o 
   7   2   7       31.73       24.54      8.88 o 
   8   2   7      399.15      376.54     20.58 o 
 -10   3   7      704.76      671.75     42.76 o 
  -9   3   7        9.83       -7.24     11.63 o 
  -8   3   7      208.30      172.37     21.97 o 
  -7   3   7      536.98      593.58     28.57 o 
  -6   3   7     1447.04     1443.51     73.58 o 
  -5   3   7       15.58       28.35      7.08 o 
  -4   3   7      886.43      866.98     26.35 o 
  -3   3   7      886.89      908.30     25.26 o 
  -2   3   7      168.43      185.41      7.48 o 
  -1   3   7      372.34      407.09     14.06 o 
   0   3   7      331.67      331.27     12.48 o 
   1   3   7     7108.03     7217.91    153.78 o 
   2   3   7        9.96        2.02      3.06 o 
   3   3   7        5.83       28.63      5.52 o 
   4   3   7     2320.58     2222.44     54.01 o 
   5   3   7     6040.85     5494.01    142.38 o 
   6   3   7      670.54      654.82     26.17 o 
   7   3   7      229.49      198.26     15.99 o 
   8   3   7      336.43      320.88     19.03 o 
  -9   4   7      538.33      595.93     32.90 o 
  -8   4   7      442.73      465.29     27.07 o 
  -7   4   7     1276.03     1209.15     44.55 o 
  -6   4   7     1440.66     1361.29     41.07 o 
  -5   4   7     2790.41     2610.43     67.70 o 
  -4   4   7      381.09      437.71     20.70 o 
  -3   4   7     8025.51     7581.99    177.44 o 
  -2   4   7        1.04        2.76      2.93 o 
  -1   4   7     2552.81     2469.33     60.98 o 
   0   4   7      541.08      519.44     33.39 o 
   1   4   7        4.46       12.50      3.44 o 
   2   4   7      558.11      577.67     20.04 o 
   3   4   7     1928.24     1831.90     49.51 o 
   4   4   7     1781.93     1791.70     45.24 o 
   5   4   7     1262.09     1317.16     36.68 o 
   6   4   7      301.20      314.93     16.36 o 
   7   4   7       18.24       26.16      8.57 o 
   8   4   7     1670.50     1654.16     48.16 o 
  -9   5   7       13.30       -4.48     13.17 o 
  -8   5   7      269.40      304.12     28.34 o 
  -7   5   7       12.03        4.32      9.75 o 
  -6   5   7      767.98      712.77     26.31 o 
  -5   5   7      130.07       92.71      9.90 o 
  -4   5   7      952.68      791.72     28.59 o 
  -3   5   7     3001.46     3132.94     87.77 o 
  -2   5   7     2874.61     2723.81     60.94 o 
  -1   5   7      338.65      341.56     15.32 o 
   0   5   7      441.69      508.99     17.07 o 
   1   5   7     2632.01     2846.24     63.88 o 
   2   5   7     3272.32     3305.36     74.39 o 
   3   5   7      377.33      444.43     16.10 o 
   4   5   7      529.35      577.74     20.02 o 
   5   5   7     2387.54     2318.80     57.54 o 
   6   5   7      894.57      888.47     32.11 o 
   7   5   7      727.15      739.84     29.92 o 
   8   5   7      293.83      349.81     29.46 o 
  -9   6   7        2.02       -1.35     16.16 o 
  -8   6   7      108.15       80.20     15.53 o 
  -7   6   7      944.88      933.37     53.70 o 
  -6   6   7     1188.46     1141.75     36.54 o 
  -5   6   7       21.02       17.52      7.57 o 
  -4   6   7     1699.92     1667.89     45.78 o 
  -3   6   7     4454.41     4062.33     98.83 o 
  -2   6   7     1264.13     1187.89     29.50 o 
  -1   6   7      238.43      272.77     13.24 o 
   0   6   7     2262.03     2316.37     62.95 o 
   1   6   7     2829.95     2696.13     67.83 o 
   2   6   7      515.67      466.87     17.67 o 
   3   6   7       72.25       42.95      7.42 o 
   4   6   7      471.89      555.48     21.97 o 
   5   6   7      827.08      793.42     28.63 o 
   6   6   7      190.73      153.72     16.14 o 
   7   6   7       31.79       28.98     11.56 o 
   8   6   7      434.63      488.91     34.64 o 
  -9   7   7      951.08     1105.96     54.79 o 
  -8   7   7       57.62       23.09     15.13 o 
  -7   7   7      882.15      767.68     37.09 o 
  -6   7   7     1090.21      957.68     32.73 o 
  -5   7   7      423.08      374.02     17.96 o 
  -4   7   7     1230.27     1256.88     39.16 o 
  -3   7   7       23.31       27.84      8.74 o 
  -2   7   7     2333.76     2393.59     68.08 o 
  -1   7   7     5209.65     4883.37    116.89 o 
   0   7   7     1413.91     1428.82     38.72 o 
   1   7   7      803.10      912.35     27.62 o 
   2   7   7     7427.06     7633.96    180.84 o 
   3   7   7     7009.76     6860.34    176.04 o 
   4   7   7      526.41      552.83     25.56 o 
   5   7   7      215.22      268.80     18.60 o 
   6   7   7     1475.92     1510.56     53.39 o 
   7   7   7       22.31       16.61     11.25 o 
   8   7   7        7.51      -10.34     13.70 o 
  -9   8   7       17.89       23.83     21.26 o 
  -8   8   7     1393.83     1483.36     79.27 o 
  -7   8   7      174.63      180.76     20.29 o 
  -6   8   7        2.10        8.88     10.91 o 
  -5   8   7     1972.89     1912.88     70.31 o 
  -4   8   7     4599.17     4730.65    174.38 o 
  -3   8   7      468.86      465.56     20.74 o 
  -2   8   7     1354.05     1347.53     42.33 o 
  -1   8   7     3228.76     3453.59     84.97 o 
   0   8   7     6211.08     6061.65    144.31 o 
   1   8   7     4393.03     4092.94    113.17 o 
   2   8   7     1078.05     1057.07     36.87 o 
   3   8   7     3216.10     3306.24     95.29 o 
   4   8   7     1110.19     1123.05     46.80 o 
   5   8   7      876.20      856.44     51.12 o 
   6   8   7      164.85      144.55     16.45 o 
   7   8   7       35.20       24.09     12.26 o 
  -8   9   7       14.97       21.74     13.85 o 
  -7   9   7       89.10      112.66     45.76 o 
  -6   9   7     1007.99     1007.24     45.84 o 
  -5   9   7     2685.27     2847.16     98.85 o 
  -4   9   7       12.59        3.21      9.51 o 
  -3   9   7       98.23       93.34     13.49 o 
  -2   9   7     3323.48     3236.69    105.89 o 
  -1   9   7     5863.97     5944.98    159.61 o 
   0   9   7        2.79        8.03      6.16 o 
   1   9   7      105.95      106.37     10.87 o 
   2   9   7     5199.67     5126.75    140.90 o 
   3   9   7     1130.76     1009.14     37.04 o 
   4   9   7       35.10       16.94      8.54 o 
   5   9   7        3.35        3.71      9.19 o 
   6   9   7      828.65      936.23     39.37 o 
   7   9   7      126.90      118.24     19.52 o 
  -8  10   7      951.97     1088.50     52.52 o 
  -7  10   7      223.86      264.61     25.35 o 
  -6  10   7     1178.92     1261.30     54.54 o 
  -5  10   7      894.60     1006.09     45.53 o 
  -4  10   7     5119.41     5889.00    231.99 o 
  -3  10   7     2602.29     2643.02    113.22 o 
  -2  10   7        3.21       20.65     12.20 o 
  -1  10   7     5689.17     5417.95    212.07 o 
   0  10   7     3927.83     4062.43    143.22 o 
   1  10   7      679.24      663.49     32.64 o 
   2  10   7       57.64       63.39     10.22 o 
   3  10   7      411.00      442.70     28.99 o 
   4  10   7      123.29      111.63     13.99 o 
   5  10   7      727.47      738.70     51.14 o 
   6  10   7        2.00        3.25     10.23 o 
   7  10   7      653.56      684.03     41.30 o 
  -7  11   7      567.99      416.57     37.90 o 
  -6  11   7        4.86       34.49     16.80 o 
  -5  11   7     2592.37     3045.91    132.18 o 
  -4  11   7      551.24      751.08     54.49 o 
  -3  11   7       24.48       16.84     13.78 o 
  -2  11   7     1925.75     1998.08    167.07 o 
  -1  11   7     1678.99     1899.58     86.36 o 
   0  11   7       29.50        9.40      8.94 o 
   1  11   7       13.39        8.48      9.66 o 
   2  11   7      649.82      635.96     33.49 o 
   3  11   7      999.88     1029.55     83.39 o 
   4  11   7      365.70      373.24     22.69 o 
   5  11   7      230.64      248.84     20.53 o 
   6  11   7      730.54      787.42     43.43 o 
  -7  12   7      558.93      687.68     50.12 o 
  -6  12   7      320.25      378.30     36.35 o 
  -5  12   7       63.55       98.44     95.89 o 
  -4  12   7     1406.97     1605.17     79.88 o 
  -3  12   7     1103.27     1330.57     68.64 o 
  -2  12   7      543.38      646.60     43.11 o 
  -1  12   7      208.13      211.52     24.65 o 
   0  12   7      603.84      649.69     33.17 o 
   1  12   7      178.46      211.36     20.14 o 
   2  12   7       31.02        4.02     10.32 o 
   3  12   7      998.02      947.92     45.06 o 
   4  12   7      827.40      900.55     45.07 o 
   5  12   7      193.20      196.66     23.18 o 
   6  12   7       86.58       98.94     25.14 o 
  -6  13   7      332.17      394.90     38.64 o 
  -5  13   7      178.42      217.07     32.82 o 
  -4  13   7      635.15      806.51     51.27 o 
  -3  13   7      819.13      760.70     48.23 o 
  -2  13   7        6.39        3.98     16.02 o 
  -1  13   7      437.85      512.04     81.99 o 
   0  13   7      925.89     1051.36     58.75 o 
   1  13   7       24.09       29.44     12.47 o 
   2  13   7      695.57      688.69     41.81 o 
   3  13   7      205.76      271.09     24.27 o 
   4  13   7       93.74       45.84     15.80 o 
   5  13   7      601.65      619.66     52.01 o 
  -5  14   7        9.00      -14.11     14.11 o 
  -4  14   7        6.22        9.85     15.68 o 
  -3  14   7      440.46      514.24     42.00 o 
  -2  14   7      164.10      219.65     28.46 o 
  -1  14   7      306.60      279.65     30.64 o 
   0  14   7      259.26      226.17     28.59 o 
   1  14   7      731.01      784.69     40.43 o 
   2  14   7      143.95      112.12     18.24 o 
   3  14   7      369.00      373.03     29.53 o 
   4  14   7      793.39      918.32     47.62 o 
  -4  15   7      368.93      340.93     36.48 o 
  -3  15   7       83.11       88.86     23.13 o 
  -2  15   7       80.85       76.45     29.67 o 
  -1  15   7        3.69       19.17     16.07 o 
   0  15   7      261.94      324.50     33.84 o 
   1  15   7     1089.87     1113.93     77.86 o 
   2  15   7      114.31      150.08     35.91 o 
   3  15   7      152.47      144.03     21.90 o 
  -3  16   7      871.05      713.60     52.03 o 
  -2  16   7       77.55      143.22     32.31 o 
  -1  16   7       43.84       14.23     22.21 o 
   0  16   7      412.54      457.35     40.63 o 
   1  16   7       89.24       88.23     22.51 o 
   2  16   7       15.06       -2.66     14.17 o 
 -10   0   8      797.73      923.53     62.21 o 
  -9   0   8      411.90      411.62     58.49 o 
  -8   0   8      666.56      736.12     48.45 o 
  -7   0   8     3105.15     3408.32    208.73 o 
  -6   0   8        4.15        9.20     13.46 o 
  -5   0   8      174.57      149.87     21.66 o 
  -4   0   8     3257.81     3148.31     99.72 o 
  -3   0   8    17622.87    16232.89    590.95 o 
  -2   0   8    12259.04    12324.74    366.21 o 
  -1   0   8     1306.77     1556.64     51.11 o 
   0   0   8    11685.63    11433.66    340.39 o 
   1   0   8    19775.32    17762.57    526.92 o 
   2   0   8     2257.83     2065.80     68.99 o 
   3   0   8       80.95       77.74     10.39 o 
   4   0   8     3608.14     3808.66    123.88 o 
   5   0   8      381.30      467.56     28.01 o 
   6   0   8      586.29      605.53     33.01 o 
   7   0   8      428.84      333.50     36.06 o 
   8   0   8      526.34      658.58     41.40 o 
 -10   1   8     1374.72     1405.66     56.42 o 
  -9   1   8      104.03       87.08     16.40 o 
  -8   1   8       32.92       44.71     13.17 o 
  -7   1   8     1994.81     1916.81     98.46 o 
  -6   1   8     6438.45     5843.64    229.26 o 
  -5   1   8      828.56      855.55     36.03 o 
  -4   1   8     1056.40     1091.04     31.08 o 
  -3   1   8     4256.55     4224.15     93.79 o 
  -2   1   8    11318.55    11308.63    237.71 o 
  -1   1   8     5925.91     5761.65    123.26 o 
   0   1   8     6204.34     6064.72    142.17 o 
   1   1   8     2025.66     1697.36     40.07 o 
   2   1   8     3963.93     3752.46    107.60 o 
   3   1   8     1240.10     1273.78     37.60 o 
   4   1   8      581.75      548.19     23.16 o 
   5   1   8      994.75     1037.15     30.91 o 
   6   1   8       16.23       30.58      8.13 o 
   7   1   8        7.96       11.97      7.93 o 
   8   1   8      102.04      104.15     13.28 o 
 -10   2   8      137.74      175.14     22.76 o 
  -9   2   8        0.03        2.21     12.22 o 
  -8   2   8      335.90      362.92     24.27 o 
  -7   2   8     3525.55     3620.02    105.73 o 
  -6   2   8     2379.37     2348.57     71.08 o 
  -5   2   8        4.76        9.74      6.12 o 
  -4   2   8     2043.31     1890.94     55.28 o 
  -3   2   8    10824.37    10801.69    227.78 o 
  -2   2   8      654.26      607.79     16.65 o 
  -1   2   8       40.89      104.46      7.70 o 
   0   2   8     3812.96     3645.75     98.31 o 
   1   2   8     4020.38     3645.93     80.42 o 
   2   2   8      751.85      693.45     20.36 o 
   3   2   8      186.84      150.77     10.33 o 
   4   2   8     2078.81     2135.79     52.68 o 
   5   2   8     1491.19     1477.96     40.37 o 
   6   2   8       59.39       45.08      9.13 o 
   7   2   8        5.77       10.94      7.88 o 
   8   2   8     1088.27     1227.24     39.26 o 
  -9   3   8      145.21      188.27     22.56 o 
  -8   3   8      559.20      631.77     31.81 o 
  -7   3   8       14.45        1.78      8.24 o 
  -6   3   8     3057.60     3235.10     93.68 o 
  -5   3   8     3966.86     4099.12    115.77 o 
  -4   3   8      607.14      620.76     20.94 o 
  -3   3   8     4768.10     4583.09    121.72 o 
  -2   3   8     3221.61     3091.86     68.20 o 
  -1   3   8       21.37       35.19      6.88 o 
   0   3   8        1.21       -1.02      3.79 o 
   1   3   8      646.50      663.26     21.36 o 
   2   3   8      503.65      529.16     16.88 o 
   3   3   8     2623.78     2675.04     62.72 o 
   4   3   8     1424.52     1446.51     38.43 o 
   5   3   8      409.17      423.11     18.03 o 
   6   3   8     2113.77     2187.11     56.68 o 
   7   3   8      440.20      441.50     22.94 o 
   8   3   8        7.58       -2.06     10.06 o 
  -9   4   8      380.20      354.64     28.75 o 
  -8   4   8        3.16        7.17     11.74 o 
  -7   4   8      157.74      155.92     15.82 o 
  -6   4   8      974.89     1082.70     38.75 o 
  -5   4   8      509.56      524.52     25.52 o 
  -4   4   8     2229.15     2111.92     55.18 o 
  -3   4   8       63.49       66.43      7.41 o 
  -2   4   8      373.55      458.13     20.15 o 
  -1   4   8     4023.86     3759.81    156.07 o 
   0   4   8     2497.90     2412.41     60.43 o 
   1   4   8      304.54      316.42     19.58 o 
   2   4   8       22.94       20.95      5.99 o 
   3   4   8     1682.37     1633.07     45.58 o 
   4   4   8     1894.02     1845.73     51.77 o 
   5   4   8      149.75      162.37     13.24 o 
   6   4   8       28.65       18.46      8.46 o 
   7   4   8     1182.22     1144.32     39.83 o 
   8   4   8      693.45      715.89     35.00 o 
  -9   5   8     1525.63     1637.75     60.41 o 
  -8   5   8      715.10      725.37     36.92 o 
  -7   5   8      205.84      184.30     17.27 o 
  -6   5   8       89.42       75.06     11.44 o 
  -5   5   8     1391.67     1604.10     45.53 o 
  -4   5   8       92.84      148.58     15.28 o 
  -3   5   8      990.56     1018.41     39.16 o 
  -2   5   8      187.78      227.63     12.71 o 
  -1   5   8     2798.04     2920.15     80.67 o 
   0   5   8        4.34        8.30      4.64 o 
   1   5   8        9.10       26.65      6.15 o 
   2   5   8     4114.05     4148.87    107.70 o 
   3   5   8      876.49      921.20     32.97 o 
   4   5   8      831.19      764.96     27.01 o 
   5   5   8      693.28      639.34     28.88 o 
   6   5   8     3831.10     3584.23    100.78 o 
   7   5   8      667.52      667.21     28.89 o 
   8   5   8       18.44        4.03     11.60 o 
  -9   6   8        2.36       -6.06     19.48 o 
  -8   6   8      360.29      391.94     30.46 o 
  -7   6   8      753.07      776.65     48.42 o 
  -6   6   8      608.82      591.07     31.38 o 
  -5   6   8       45.40       30.47     13.38 o 
  -4   6   8     1261.10     1178.94     39.15 o 
  -3   6   8      141.96       90.21      9.63 o 
  -2   6   8     1076.98     1055.11     34.46 o 
  -1   6   8     1153.16     1244.30     34.58 o 
   0   6   8     2310.86     2620.65     66.06 o 
   1   6   8       64.49       30.93      6.02 o 
   2   6   8      604.12      500.79     22.99 o 
   3   6   8    15755.06    14715.15    341.75 o 
   4   6   8      970.19      983.60     32.28 o 
   5   6   8        2.42       12.39      7.44 o 
   6   6   8      305.30      321.24     23.09 o 
   7   6   8     1788.16     1826.54    110.20 o 
  -9   7   8     1019.21     1082.35     67.83 o 
  -8   7   8      537.87      571.94     45.14 o 
  -7   7   8      485.22      501.44     30.81 o 
  -6   7   8      303.13      288.57     19.09 o 
  -5   7   8     1208.70     1203.19     41.92 o 
  -4   7   8      376.34      378.75     28.32 o 
  -3   7   8     1943.80     1761.72     53.64 o 
  -2   7   8      213.35      233.45     13.68 o 
  -1   7   8     3611.97     3814.36     93.29 o 
   0   7   8        3.48        5.39      4.84 o 
   1   7   8       80.98       71.25      7.88 o 
   2   7   8     6585.07     6642.72    158.63 o 
   3   7   8     2077.35     2239.75     68.30 o 
   4   7   8        2.26        2.51      7.63 o 
   5   7   8        0.83       -6.50      9.84 o 
   6   7   8     1180.74     1203.24     53.34 o 
   7   7   8      138.56      141.40     18.15 o 
  -8   8   8       53.67       30.28     36.26 o 
  -7   8   8       11.46       -7.67     11.47 o 
  -6   8   8       59.83       58.44     13.52 o 
  -5   8   8       11.80       11.76     10.45 o 
  -4   8   8     1260.73     1264.38     42.66 o 
  -3   8   8      726.78      741.34     28.23 o 
  -2   8   8       10.57       13.00      8.17 o 
  -1   8   8     1417.64     1447.49     40.12 o 
   0   8   8        6.45        0.03      5.05 o 
   1   8   8      361.71      336.38     17.75 o 
   2   8   8      360.32      296.26     20.72 o 
   3   8   8      687.08      659.61     27.97 o 
   4   8   8      540.81      615.88     28.23 o 
   5   8   8       33.71       48.25     11.49 o 
   6   8   8       70.17       58.94     14.53 o 
   7   8   8      793.06      845.43     38.73 o 
  -8   9   8      392.75      402.66     39.67 o 
  -7   9   8      328.45      379.44     31.74 o 
  -6   9   8       49.08       29.98     13.12 o 
  -5   9   8     1466.24     1268.64     54.11 o 
  -4   9   8      921.34      830.16     38.05 o 
  -3   9   8      250.70      234.02     18.65 o 
  -2   9   8      442.90      401.84     30.24 o 
  -1   9   8      490.71      489.35     37.65 o 
   0   9   8      475.41      424.61     25.26 o 
   1   9   8      289.70      287.63     16.94 o 
   2   9   8      291.15      303.51     18.01 o 
   3   9   8      366.05      383.23     21.49 o 
   4   9   8      384.64      416.16     26.74 o 
   5   9   8       20.10       12.36     10.84 o 
   6   9   8      286.52      333.15     23.85 o 
   7   9   8      139.16      147.19     21.96 o 
  -8  10   8       14.05       25.37     16.90 o 
  -7  10   8       11.29       11.68     13.35 o 
  -6  10   8       43.60       21.90     13.64 o 
  -5  10   8      660.67      617.16     43.33 o 
  -4  10   8      202.19      159.99     22.70 o 
  -3  10   8      278.58      253.12     25.67 o 
  -2  10   8      652.15      605.07     38.16 o 
  -1  10   8       18.41       -5.02      9.74 o 
   0  10   8        6.64       -5.55      7.63 o 
   1  10   8       43.95       47.68     10.86 o 
   2  10   8      418.57      427.53     22.06 o 
   3  10   8      975.97      834.11     33.78 o 
   4  10   8      212.55      147.85     15.76 o 
   5  10   8       21.56       16.69     10.64 o 
   6  10   8       15.43       13.48     11.81 o 
  -7  11   8      164.07       67.51     20.60 o 
  -6  11   8      245.60      180.13     26.62 o 
  -5  11   8      145.07      168.57     25.17 o 
  -4  11   8      183.25      183.70     24.92 o 
  -3  11   8      117.04      133.94     21.10 o 
  -2  11   8       86.28       58.92     16.65 o 
  -1  11   8       40.18       21.34     13.74 o 
   0  11   8     1072.59     1216.40     68.10 o 
   1  11   8        9.87       12.41      9.08 o 
   2  11   8        0.20       -3.97      9.66 o 
   3  11   8       32.99       10.22     11.35 o 
   4  11   8      362.57      276.77     20.18 o 
   5  11   8      128.54       64.00     14.19 o 
   6  11   8      887.88      833.84     44.67 o 
  -7  12   8      115.25      118.72     24.76 o 
  -6  12   8      369.50      318.61     33.60 o 
  -5  12   8        6.79       31.78     17.70 o 
  -4  12   8      222.71      267.69     29.48 o 
  -3  12   8      308.87      327.61     44.16 o 
  -2  12   8      220.79      225.58     26.36 o 
  -1  12   8     1186.04     1384.81     96.38 o 
   0  12   8        2.08        2.49     11.05 o 
   1  12   8      654.00      604.36     41.63 o 
   2  12   8       20.10       13.56     11.76 o 
   3  12   8      795.86      770.64     40.33 o 
   4  12   8       89.43       89.25     17.18 o 
   5  12   8      266.53      296.64     27.88 o 
  -6  13   8        2.08        3.37     16.46 o 
  -5  13   8      864.02      736.51     77.70 o 
  -4  13   8        0.34       15.77     16.14 o 
  -3  13   8       48.90        4.25     18.98 o 
  -2  13   8       68.73      176.95     25.42 o 
  -1  13   8       46.70       58.65     22.00 o 
   0  13   8      293.73      244.95     28.02 o 
   1  13   8       89.48       18.04     10.26 o 
   2  13   8      358.72      368.69     27.65 o 
   3  13   8      261.17      333.35     56.97 o 
   4  13   8        0.28       -4.72     19.03 o 
  -5  14   8       22.18       43.42     20.32 o 
  -4  14   8        7.05       30.27     27.57 o 
  -3  14   8      188.40      245.11     31.04 o 
  -2  14   8       85.16       -4.12     14.16 o 
  -1  14   8      641.45      769.39     51.04 o 
   0  14   8      234.16      253.82     29.83 o 
   1  14   8       16.59       18.89     15.98 o 
   2  14   8       24.63       36.93     15.22 o 
   3  14   8     1124.41     1193.23     79.58 o 
   4  14   8       46.43       67.47     18.57 o 
  -4  15   8      154.40      128.50     25.25 o 
  -3  15   8      145.70      130.71     26.62 o 
  -2  15   8      279.15      267.16     32.89 o 
  -1  15   8     1753.03     1933.80     95.48 o 
   0  15   8      491.37      495.74     41.49 o 
   1  15   8        1.02        9.59     26.18 o 
   2  15   8     1040.53     1247.82     65.59 o 
   3  15   8      466.23      464.13     41.82 o 
  -2  16   8       20.62        5.63     17.86 o 
  -1  16   8       25.28       57.76     22.16 o 
   0  16   8      981.84     1066.48     92.81 o 
   1  16   8      511.52      460.62     55.09 o 
  -9   1   9      491.20      461.35     28.88 o 
  -8   1   9      421.98      433.43     25.88 o 
  -7   1   9       53.23       31.65     13.93 o 
  -6   1   9       64.85       81.06     11.85 o 
  -5   1   9     1414.98     1345.53     43.67 o 
  -4   1   9      463.91      468.32     20.92 o 
  -3   1   9      645.53      764.09     22.38 o 
  -2   1   9      377.49      397.33     12.96 o 
  -1   1   9        1.32        6.66      2.98 o 
   0   1   9       54.04       54.43      4.71 o 
   1   1   9     2276.08     2151.18     70.30 o 
   2   1   9     1318.37     1271.57     35.83 o 
   3   1   9      388.01      458.44     17.01 o 
   4   1   9       38.53       27.75      6.86 o 
   5   1   9      126.97      123.98     10.88 o 
   6   1   9       18.67       16.73      7.98 o 
   7   1   9       52.67       42.66     10.68 o 
   8   1   9      164.70      179.40     17.77 o 
  -9   2   9        5.46      -11.02     11.72 o 
  -8   2   9      516.23      441.79     26.26 o 
  -7   2   9      128.44      150.04     22.27 o 
  -6   2   9        0.82        8.96     11.43 o 
  -5   2   9      470.17      485.42     45.79 o 
  -4   2   9      831.48      730.49     23.41 o 
  -3   2   9     1783.49     1924.94     54.86 o 
  -2   2   9        2.89        4.51      4.29 o 
  -1   2   9     1114.38     1106.62     34.44 o 
   0   2   9     2854.32     2545.42     71.19 o 
   1   2   9     3462.91     3228.36     83.10 o 
   2   2   9     1634.72     1515.16     42.20 o 
   3   2   9      580.71      599.11     22.26 o 
   4   2   9     1660.49     1443.80     73.47 o 
   5   2   9      752.14      667.45     26.10 o 
   6   2   9      189.32      168.40     14.95 o 
   7   2   9      100.69       97.99     13.56 o 
   8   2   9      721.17      756.09     36.69 o 
  -9   3   9      116.26       84.60     16.61 o 
  -8   3   9      129.72      105.37     16.47 o 
  -7   3   9      494.67      435.01     24.21 o 
  -6   3   9      126.09       93.41     12.35 o 
  -5   3   9     1857.79     1759.68     48.51 o 
  -4   3   9       38.75       53.43      9.68 o 
  -3   3   9      993.48     1092.46     35.25 o 
  -2   3   9       27.29       27.56      5.47 o 
  -1   3   9     1744.42     1632.34     42.87 o 
   0   3   9      415.19      381.39     14.69 o 
   1   3   9     7823.47     7943.24    234.19 o 
   2   3   9      250.34      219.36     12.27 o 
   3   3   9        2.24        6.12      5.94 o 
   4   3   9      104.06       90.73     10.23 o 
   5   3   9     2243.83     2180.31     61.24 o 
   6   3   9      111.67      101.39     17.81 o 
   7   3   9      184.09      149.89     15.38 o 
   8   3   9       91.71       68.22     13.85 o 
  -9   4   9      471.89      401.32     32.65 o 
  -8   4   9       14.92        7.15     22.70 o 
  -7   4   9     3235.06     3447.80    117.98 o 
  -6   4   9      260.01      241.51     26.20 o 
  -5   4   9      184.78      240.84     15.61 o 
  -4   4   9     1159.37     1329.08     42.54 o 
  -3   4   9     1900.09     1932.63     65.53 o 
  -2   4   9     2248.93     2390.74     78.37 o 
  -1   4   9      207.08      246.04     11.56 o 
   0   4   9     3540.00     3817.27     93.75 o 
   1   4   9     3753.49     3637.28     89.67 o 
   2   4   9      146.16      134.61     14.71 o 
   3   4   9       97.40       54.01      8.48 o 
   4   4   9     6193.98     5866.90    143.72 o 
   5   4   9     2845.80     2737.73     73.85 o 
   6   4   9        1.82       -1.29      8.05 o 
   7   4   9       63.02       77.44     12.86 o 
  -9   5   9        2.59      -14.48     14.48 o 
  -8   5   9      995.26      882.11     45.49 o 
  -7   5   9       19.31      -10.13     11.08 o 
  -6   5   9      650.56      794.62     37.88 o 
  -5   5   9      350.77      370.76     19.57 o 
  -4   5   9       83.21      108.06     11.42 o 
  -3   5   9     2825.02     3091.96     86.55 o 
  -2   5   9     1554.00     1828.27     58.53 o 
  -1   5   9      782.62      663.34     27.54 o 
   0   5   9      138.84      129.54     12.24 o 
   1   5   9     1316.28     1185.35     50.55 o 
   2   5   9      169.03      193.76     12.87 o 
   3   5   9        6.35        2.10      5.46 o 
   4   5   9      206.35      210.85     16.49 o 
   5   5   9     2174.97     2020.96     57.99 o 
   6   5   9       93.36       89.53     12.37 o 
   7   5   9       35.10       31.79     12.73 o 
  -9   6   9       40.06       22.89     24.51 o 
  -8   6   9      455.00      498.64     33.72 o 
  -7   6   9     1505.13     1471.26     60.89 o 
  -6   6   9      530.20      417.61     22.70 o 
  -5   6   9      168.99      232.87     16.12 o 
  -4   6   9     1072.24     1162.45     63.52 o 
  -3   6   9     3746.41     3968.13    109.31 o 
  -2   6   9     1686.70     1575.02     48.40 o 
  -1   6   9        8.90       32.31      6.19 o 
   0   6   9     1188.55     1471.39     40.65 o 
   1   6   9     2521.19     2563.24     66.05 o 
   2   6   9       24.12       24.60      6.38 o 
   3   6   9     1984.53     2138.41     58.22 o 
   4   6   9     3243.03     3395.54     88.34 o 
   5   6   9     1164.52     1204.10     41.00 o 
   6   6   9        4.92        2.32      9.94 o 
   7   6   9      334.11      345.71     43.42 o 
  -9   7   9      845.54      756.79     75.03 o 
  -8   7   9       13.25       11.40     18.12 o 
  -7   7   9       53.68       73.86     19.81 o 
  -6   7   9      552.22      602.74     31.55 o 
  -5   7   9     2459.60     2503.67     91.32 o 
  -4   7   9     2151.41     1982.83    157.70 o 
  -3   7   9       41.51       20.22     11.50 o 
  -2   7   9     1592.33     1884.76     56.59 o 
  -1   7   9     6256.90     6374.48    170.46 o 
   0   7   9      198.83      187.65     11.32 o 
   1   7   9      125.71      147.66     10.59 o 
   2   7   9      361.67      457.40     25.02 o 
   3   7   9      193.34      252.10     17.08 o 
   4   7   9      169.54      132.74     14.43 o 
   5   7   9      204.08      191.02     17.53 o 
   6   7   9      143.72      172.19     21.09 o 
   7   7   9       11.81       32.20     13.12 o 
  -8   8   9     1477.59     1376.75    134.74 o 
  -7   8   9       40.17       33.90     14.02 o 
  -6   8   9      202.31      150.99     18.67 o 
  -5   8   9        0.21       -0.64     10.24 o 
  -4   8   9      972.18     1022.08     44.64 o 
  -3   8   9     1459.86     1572.11     58.33 o 
  -2   8   9     6201.57     5807.35    156.25 o 
  -1   8   9      413.68      453.64     20.31 o 
   0   8   9     3300.18     3537.14    100.85 o 
   1   8   9     3524.74     3748.03    126.37 o 
   2   8   9     2376.61     2207.69     74.61 o 
   3   8   9      277.08      331.61     19.95 o 
   4   8   9       43.78       25.28      9.59 o 
   5   8   9       67.72       26.61     10.59 o 
   6   8   9       16.55       22.10     11.60 o 
   7   8   9      557.18      552.38     35.98 o 
  -8   9   9      348.39      400.91     39.76 o 
  -7   9   9      174.45      182.34     22.12 o 
  -6   9   9      646.07      599.52     34.25 o 
  -5   9   9     7059.13     7385.64    232.55 o 
  -4   9   9     1474.63     1462.73     66.38 o 
  -3   9   9      252.97      215.64     21.03 o 
  -2   9   9     1256.50     1185.02     46.63 o 
  -1   9   9     6499.56     6766.87    210.39 o 
   0   9   9      964.28      882.99     32.59 o 
   1   9   9      743.01      536.34     44.72 o 
   2   9   9      576.12      631.32     27.81 o 
   3   9   9     1310.40     1315.93     46.35 o 
   4   9   9      251.68      236.41     21.57 o 
   5   9   9       65.80       69.04     13.19 o 
   6   9   9      677.71      776.53     37.08 o 
  -7  10   9      288.78      341.31     28.24 o 
  -6  10   9      230.77      347.00     28.72 o 
  -5  10   9      976.01      825.73     41.12 o 
  -4  10   9     2654.84     2506.94    153.08 o 
  -3  10   9      214.29      142.97     23.14 o 
  -2  10   9      368.87      380.40     30.84 o 
  -1  10   9       40.63       53.16     15.22 o 
   0  10   9       91.81       78.57     13.08 o 
   1  10   9       72.26       22.15      9.73 o 
   2  10   9     1592.98     1471.55     49.81 o 
   3  10   9      268.87      329.49     20.91 o 
   4  10   9      267.16      311.36     24.57 o 
   5  10   9      460.82      501.25     28.60 o 
   6  10   9        3.45       14.04     11.74 o 
  -7  11   9       32.89      -10.23     16.28 o 
  -6  11   9      939.24      863.25     66.29 o 
  -5  11   9     4653.27     5108.85    300.62 o 
  -4  11   9      318.92      368.32     32.92 o 
  -3  11   9      276.62      207.31     37.18 o 
  -2  11   9     1127.36     1011.09     56.20 o 
  -1  11   9     2958.29     2857.70    127.42 o 
   0  11   9      793.05      785.16     88.61 o 
   1  11   9      149.06      170.20     24.72 o 
   2  11   9      839.44      833.03     40.51 o 
   3  11   9     3108.22     3140.46    110.75 o 
   4  11   9      472.21      459.71     26.59 o 
   5  11   9       59.15      102.59     16.31 o 
  -6  12   9        3.91      -13.72     13.72 o 
  -5  12   9      302.72      224.46     29.33 o 
  -4  12   9      479.12      439.46     37.57 o 
  -3  12   9       69.62       58.78     17.61 o 
  -2  12   9       12.83        9.48     13.51 o 
  -1  12   9      942.66      868.06     65.53 o 
   0  12   9      707.79      592.67     41.70 o 
   1  12   9      334.86      299.64     43.39 o 
   2  12   9        2.91       -4.49     13.22 o 
   3  12   9      843.83      895.41     44.94 o 
   4  12   9      587.19      581.45     43.99 o 
   5  12   9      251.66      242.43     26.63 o 
  -6  13   9        3.27        2.68     19.48 o 
  -5  13   9       11.91       13.03     17.57 o 
  -4  13   9      429.29      599.19     55.58 o 
  -3  13   9        2.63       -1.41     14.46 o 
  -2  13   9     1388.19     1429.80     74.73 o 
  -1  13   9     1318.57     1406.59    135.88 o 
   0  13   9       72.04       98.19     21.10 o 
   1  13   9     1066.05      957.14     56.08 o 
   2  13   9     2304.82     2138.53     82.33 o 
   3  13   9      260.81      262.94     25.63 o 
   4  13   9        2.18        2.00     14.63 o 
  -5  14   9        7.70      -10.13     14.73 o 
  -4  14   9       66.41       99.21     24.49 o 
  -3  14   9      469.70      521.84     42.88 o 
  -2  14   9        8.94      -15.21     18.13 o 
  -1  14   9      575.20      547.31     42.72 o 
   0  14   9     1170.68     1168.61    105.02 o 
   1  14   9     1025.51     1126.25     64.75 o 
   2  14   9      505.54      498.01     33.94 o 
   3  14   9      441.54      454.76     33.47 o 
  -3  15   9       30.54        1.24     28.85 o 
  -2  15   9       84.73      123.77     37.11 o 
  -1  15   9        8.57       19.31     24.09 o 
   0  15   9       75.22      110.37     24.88 o 
   1  15   9     1086.16     1078.12     64.83 o 
   2  15   9      164.65      120.59     27.45 o 
  -9   0  10     1094.64     1186.62     70.77 o 
  -8   0  10      521.22      513.73     40.75 o 
  -7   0  10     6846.20     6366.72    351.31 o 
  -6   0  10     2189.71     2281.69     98.60 o 
  -5   0  10      760.00      699.42     38.70 o 
  -4   0  10     2600.79     2747.82    110.00 o 
  -3   0  10    19971.61    20124.90    731.89 o 
  -2   0  10     3779.45     3456.92    108.33 o 
  -1   0  10      196.05      253.40     28.49 o 
   0   0  10     3717.00     3820.15    148.44 o 
   1   0  10     7007.99     7515.13    395.02 o 
   2   0  10      332.50      309.25     24.10 o 
   3   0  10        3.87        3.86      9.56 o 
   4   0  10      920.99     1010.21    156.80 o 
   5   0  10     1206.97     1341.34     67.58 o 
   6   0  10       10.31       -0.91     11.75 o 
   7   0  10      143.41      128.05     27.37 o 
  -9   1  10        8.64      -11.72     11.72 o 
  -8   1  10       46.08       32.48     11.99 o 
  -7   1  10      280.91      292.54     22.98 o 
  -6   1  10      191.90      199.91     15.37 o 
  -5   1  10       83.18       67.89      9.77 o 
  -4   1  10     2918.13     2766.98     91.32 o 
  -3   1  10      943.62      820.80     24.85 o 
  -2   1  10     1780.69     1832.57     47.56 o 
  -1   1  10      846.05     1003.57     28.90 o 
   0   1  10     1740.80     1810.41     47.60 o 
   1   1  10      796.23     1053.67     35.46 o 
   2   1  10      367.81      428.40     17.75 o 
   3   1  10       19.18       10.15      7.14 o 
   4   1  10        2.40       -0.87      6.33 o 
   5   1  10      830.22      874.25     31.46 o 
   6   1  10       30.10       25.30     10.75 o 
   7   1  10      109.89      101.40     15.65 o 
  -9   2  10       15.27       27.05     16.35 o 
  -8   2  10      845.98      785.41     41.88 o 
  -7   2  10     4654.27     4659.21    152.96 o 
  -6   2  10     1198.28     1097.40     57.36 o 
  -5   2  10      651.53      591.09     29.22 o 
  -4   2  10     2065.63     2137.48     79.71 o 
  -3   2  10     8617.63     8532.38    223.77 o 
  -2   2  10      222.09      221.92     12.22 o 
  -1   2  10      457.12      434.85     15.92 o 
   0   2  10     2128.53     1999.51     58.03 o 
   1   2  10     5992.97     6126.82    146.51 o 
   2   2  10      654.88      695.85     24.10 o 
   3   2  10      136.75      172.36     12.38 o 
   4   2  10     3597.25     3463.97     89.73 o 
   5   2  10     2695.91     2743.68     86.22 o 
   6   2  10      176.69      146.05     16.16 o 
   7   2  10      439.15      474.39     27.93 o 
  -9   3  10      530.43      493.11     35.23 o 
  -8   3  10      477.26      527.03     34.07 o 
  -7   3  10       31.44        8.58     11.50 o 
  -6   3  10     1669.84     1620.85     61.90 o 
  -5   3  10     1231.49     1178.91     58.32 o 
  -4   3  10       95.54      122.98     11.17 o 
  -3   3  10      567.70      523.58     21.40 o 
  -2   3  10      390.90      352.28     20.94 o 
  -1   3  10     2814.82     2900.90     72.42 o 
   0   3  10      998.09      909.41     62.33 o 
   1   3  10      140.02      145.60     10.07 o 
   2   3  10     2517.97     2563.87     75.28 o 
   3   3  10     3410.94     3638.73     92.43 o 
   4   3  10       33.36       40.25      8.60 o 
   5   3  10     1467.54     1525.61     56.40 o 
   6   3  10      738.04      807.96     33.61 o 
   7   3  10      297.39      321.66     21.27 o 
  -9   4  10      350.93      386.76     32.30 o 
  -8   4  10      710.28      698.66     39.80 o 
  -7   4  10      739.18      722.77     37.96 o 
  -6   4  10      146.86      161.84     17.71 o 
  -5   4  10      139.19      126.11     12.46 o 
  -4   4  10     3635.62     3268.93    106.60 o 
  -3   4  10       81.39       68.68      9.19 o 
  -2   4  10      478.65      502.17     20.91 o 
  -1   4  10      363.01      309.49     17.17 o 
   0   4  10     1841.15     1703.71     46.00 o 
   1   4  10     4334.10     4018.64    119.85 o 
   2   4  10     2239.17     2235.19     59.78 o 
   3   4  10       30.91       36.47     11.55 o 
   4   4  10     2295.21     2315.17     63.84 o 
   5   4  10      762.93      806.02     31.68 o 
   6   4  10      105.94      102.72     13.15 o 
   7   4  10      577.29      650.21     30.02 o 
  -9   5  10      205.08      201.22     26.44 o 
  -8   5  10       33.57       41.91     16.12 o 
  -7   5  10        0.28        8.47     12.42 o 
  -6   5  10       15.24       20.55     12.32 o 
  -5   5  10     2263.26     2345.88     70.53 o 
  -4   5  10        3.53       12.04      8.91 o 
  -3   5  10      274.27      204.62     27.73 o 
  -2   5  10     3773.02     3261.61    267.15 o 
  -1   5  10     4883.72     4733.99    114.56 o 
   0   5  10     1315.82     1319.93     37.53 o 
   1   5  10     3009.07     2692.05     69.22 o 
   2   5  10     5408.71     5378.15    208.07 o 
   3   5  10     3193.87     2905.12    146.32 o 
   4   5  10       13.04        4.99      7.44 o 
   5   5  10      107.49       96.97     12.15 o 
   6   5  10     1067.69     1153.71     40.26 o 
   7   5  10      901.00      879.33     39.99 o 
  -9   6  10       27.58       29.09     21.60 o 
  -8   6  10       36.56      -11.17     15.62 o 
  -7   6  10      701.78      643.99     36.02 o 
  -6   6  10      102.03      131.00     14.70 o 
  -5   6  10       44.83       62.78     11.16 o 
  -4   6  10       67.44       74.05     10.79 o 
  -3   6  10      202.69      228.01     14.92 o 
  -2   6  10      275.61      304.89     36.17 o 
  -1   6  10     1860.02     1698.41     51.71 o 
   0   6  10     1681.83     1617.53     44.66 o 
   1   6  10      151.18      157.66     17.41 o 
   2   6  10      161.20      194.76     12.74 o 
   3   6  10     1439.20     1343.32     50.83 o 
   4   6  10      363.45      384.36     19.85 o 
   5   6  10      425.17      382.73     23.67 o 
   6   6  10      698.01      664.41     33.08 o 
   7   6  10        7.07       -0.41     11.23 o 
  -8   7  10        3.96        0.14     18.08 o 
  -7   7  10       12.00       17.65     21.81 o 
  -6   7  10       32.02       14.40      8.26 o 
  -5   7  10     1160.51     1334.18     97.83 o 
  -4   7  10      149.44       92.56     14.07 o 
  -3   7  10      458.04      391.34     25.57 o 
  -2   7  10     3249.22     3360.87     94.67 o 
  -1   7  10     4543.65     4770.46    130.16 o 
   0   7  10      146.43       89.03      9.06 o 
   1   7  10       94.97       73.49      9.01 o 
   2   7  10      980.71      911.11     30.08 o 
   3   7  10      529.64      508.52     24.72 o 
   4   7  10       79.74       69.83     18.11 o 
   5   7  10       32.19       34.73     11.43 o 
   6   7  10      766.74      718.64     35.38 o 
  -8   8  10       37.28       79.68     23.65 o 
  -7   8  10       51.94       27.01     17.56 o 
  -6   8  10       13.23       14.67     11.95 o 
  -5   8  10       99.58       85.49     15.21 o 
  -4   8  10      123.37      181.86     15.09 o 
  -3   8  10     1187.58      980.98     41.68 o 
  -2   8  10       31.58       96.56     11.06 o 
  -1   8  10        0.19        4.88      6.47 o 
   0   8  10      126.60      135.11     10.65 o 
   1   8  10      243.19      200.85     15.00 o 
   2   8  10        0.65        0.13      7.46 o 
   3   8  10        9.93        2.61      8.15 o 
   4   8  10       49.81       46.41     16.64 o 
   5   8  10      107.44      124.85     16.23 o 
   6   8  10       36.33       47.95     13.07 o 
  -8   9  10      599.40      536.10     45.08 o 
  -7   9  10       17.84       29.45     19.00 o 
  -6   9  10      504.15      566.57     33.80 o 
  -5   9  10      472.12      570.27     32.74 o 
  -4   9  10       10.02       19.48     11.67 o 
  -3   9  10       27.73       21.88     10.85 o 
  -2   9  10      737.24      607.95     30.37 o 
  -1   9  10        1.46       23.22      9.35 o 
   0   9  10       17.86       16.83      8.07 o 
   1   9  10       45.38       65.00     12.15 o 
   2   9  10      388.00      366.32     21.20 o 
   3   9  10     1266.72     1329.03     47.49 o 
   4   9  10       11.84       25.17     10.40 o 
   5   9  10      392.27      353.29     24.36 o 
   6   9  10      354.62      329.84     25.05 o 
  -7  10  10      314.72      320.42     28.46 o 
  -6  10  10      278.76      295.74     34.32 o 
  -5  10  10       23.53        7.51     15.05 o 
  -4  10  10      383.20      377.98     33.00 o 
  -3  10  10       76.34       91.07     18.47 o 
  -2  10  10        0.62        4.19     12.44 o 
  -1  10  10      794.17      753.88     45.24 o 
   0  10  10      394.32      367.97     23.67 o 
   1  10  10        8.97       14.70      7.94 o 
   2  10  10       14.96       57.10     11.06 o 
   3  10  10      106.92      118.58     14.71 o 
   4  10  10      167.16      207.54     26.18 o 
   5  10  10      108.13       82.71     16.45 o 
  -7  11  10      193.94      200.94     29.60 o 
  -6  11  10       71.21       71.25     21.11 o 
  -5  11  10        0.12       22.37     15.74 o 
  -4  11  10      878.43      902.66     54.20 o 
  -3  11  10      795.55      746.17     46.87 o 
  -2  11  10       41.89       56.56     16.86 o 
  -1  11  10      227.63      176.43     23.81 o 
   0  11  10      512.22      567.32     39.99 o 
   1  11  10       35.38       28.20     11.83 o 
   2  11  10      142.95      148.08     19.11 o 
   3  11  10      661.13      609.54     30.31 o 
   4  11  10        0.88      -12.28     12.28 o 
   5  11  10      121.03       95.10     17.99 o 
  -6  12  10        1.07      -12.89     15.74 o 
  -5  12  10      466.78      537.05     43.65 o 
  -4  12  10      234.85      307.65     32.41 o 
  -3  12  10      914.19      841.91     52.83 o 
  -2  12  10      267.58      269.20     45.98 o 
  -1  12  10      125.21      121.16     21.85 o 
   0  12  10       69.49       45.55     16.57 o 
   1  12  10        3.83       11.72     14.73 o 
   2  12  10      698.64      636.42     42.79 o 
   3  12  10      149.01      127.03     19.42 o 
   4  12  10       88.09       40.07     23.19 o 
  -5  13  10      439.02      626.66     48.06 o 
  -4  13  10      180.70      185.27     29.12 o 
  -3  13  10      141.04      194.70     28.65 o 
  -2  13  10      113.83      124.29     24.06 o 
  -1  13  10      512.49      578.02     43.58 o 
   0  13  10      104.70      105.25     22.56 o 
   1  13  10       20.32       -2.43     16.05 o 
   2  13  10      954.12      919.68     68.11 o 
   3  13  10      690.91      732.59     42.12 o 
  -4  14  10      115.48      191.61     30.70 o 
  -3  14  10        6.35       -7.52     22.42 o 
  -2  14  10      147.19      166.59     26.78 o 
  -1  14  10      292.31      295.85     68.28 o 
   0  14  10        3.84       -5.07     15.70 o 
   1  14  10       41.62       27.24     21.50 o 
   2  14  10       18.92        6.71     17.45 o 
  -2  15  10      736.92      898.92    168.22 o 
  -1  15  10      763.86      949.17     61.49 o 
   0  15  10        3.20       -1.27     17.96 o 
   1  15  10      297.08      309.23     41.84 o 
  -9   1  11      304.52      328.36     29.89 o 
  -8   1  11        0.10        1.03     17.78 o 
  -7   1  11      171.11      202.64     20.59 o 
  -6   1  11      158.01      168.81     17.84 o 
  -5   1  11       23.18       12.90      9.07 o 
  -4   1  11      381.81      354.32     28.34 o 
  -3   1  11       11.56       24.70     10.28 o 
  -2   1  11     2536.13     2460.85     70.16 o 
  -1   1  11       92.15      103.93     10.00 o 
   0   1  11       51.35       42.03      8.17 o 
   1   1  11       26.53       18.38      7.01 o 
   2   1  11       57.79       41.80      8.94 o 
   3   1  11      561.74      549.11     40.50 o 
   4   1  11      843.91      732.75     45.00 o 
   5   1  11      203.48      217.68     18.45 o 
   6   1  11       43.75       32.26     11.45 o 
   7   1  11        0.15       -5.84     10.34 o 
  -9   2  11      423.72      388.53     31.16 o 
  -8   2  11       75.25       69.64     17.93 o 
  -7   2  11      258.33      213.21     46.50 o 
  -6   2  11       27.49       41.12     13.21 o 
  -5   2  11      841.34      887.03     44.07 o 
  -4   2  11     1114.22     1239.21     40.40 o 
  -3   2  11     7158.37     7098.18    188.23 o 
  -2   2  11      299.84      362.69     14.88 o 
  -1   2  11     2706.93     2829.38     71.23 o 
   0   2  11     2118.01     1900.24     63.08 o 
   1   2  11     2030.20     1879.23     57.62 o 
   2   2  11      364.91      404.98     20.60 o 
   3   2  11      283.38      256.39     17.51 o 
   4   2  11        2.80       10.34      8.83 o 
   5   2  11      263.11      312.26     22.65 o 
   6   2  11       12.99        5.35     10.04 o 
   7   2  11        5.10       -1.68     10.92 o 
  -9   3  11       21.43       12.88     16.28 o 
  -8   3  11       47.23        1.69     14.00 o 
  -7   3  11        1.93        2.92     16.57 o 
  -6   3  11     1269.71     1203.88     62.26 o 
  -5   3  11      118.00       93.13     14.18 o 
  -4   3  11      417.12      405.86     19.71 o 
  -3   3  11       99.03      115.10     10.64 o 
  -2   3  11      152.03      130.98     10.86 o 
  -1   3  11       15.58       17.03      6.40 o 
   0   3  11     1505.12     1451.02     45.48 o 
   1   3  11       10.82       -0.70      5.32 o 
   2   3  11       48.74       44.40      8.07 o 
   3   3  11      294.72      298.72     16.47 o 
   4   3  11     2152.66     2038.93     58.36 o 
   5   3  11      107.45       93.19     12.05 o 
   6   3  11      231.71      233.50     33.11 o 
   7   3  11        0.82       17.54     11.65 o 
  -9   4  11      361.44      387.87     32.43 o 
  -8   4  11      688.65      718.69     40.71 o 
  -7   4  11     1808.35     1929.88    110.08 o 
  -6   4  11      167.48      144.98     22.93 o 
  -5   4  11     1267.37     1199.60     73.27 o 
  -4   4  11     1566.75     1565.03     58.07 o 
  -3   4  11     1933.55     1993.33     59.84 o 
  -2   4  11       38.02       44.36      7.96 o 
  -1   4  11       42.04       56.48      7.51 o 
   0   4  11     1317.96     1256.10     36.60 o 
   1   4  11     3409.34     3458.91     99.25 o 
   2   4  11        2.10       -4.36      5.64 o 
   3   4  11       39.36       52.31      9.17 o 
   4   4  11     2043.83     2115.81     64.56 o 
   5   4  11      557.83      595.67     26.37 o 
   6   4  11      124.99      133.67     14.79 o 
   7   4  11       42.38       34.44     13.09 o 
  -9   5  11      138.59      179.93     31.82 o 
  -8   5  11      233.81      229.61     25.10 o 
  -7   5  11       33.30       31.89     13.87 o 
  -6   5  11      406.19      487.81     29.54 o 
  -5   5  11       48.93       14.06     10.20 o 
  -4   5  11       25.81        4.46      6.29 o 
  -3   5  11      370.25      387.01     19.23 o 
  -2   5  11      172.48      151.25     18.90 o 
  -1   5  11      236.93      248.51     15.56 o 
   0   5  11     6175.06     6149.75    147.62 o 
   1   5  11      347.43      399.21     17.67 o 
   2   5  11      298.59      272.80     15.18 o 
   3   5  11      707.12      728.53     27.17 o 
   4   5  11      289.67      282.14     17.25 o 
   5   5  11      253.67      286.69     20.10 o 
   6   5  11        3.22       19.30     10.42 o 
  -8   6  11      132.66      206.67     24.63 o 
  -7   6  11      892.02      977.29     47.03 o 
  -6   6  11      656.52      795.88     39.00 o 
  -5   6  11        0.18        2.12      8.42 o 
  -4   6  11      429.39      545.22     35.07 o 
  -3   6  11      899.55     1101.52     38.09 o 
  -2   6  11        9.49        5.33      5.51 o 
  -1   6  11      623.28      602.50     28.91 o 
   0   6  11     1570.83     1466.76     54.90 o 
   1   6  11      876.09      890.96     45.32 o 
   2   6  11        1.41        8.10      6.52 o 
   3   6  11      255.29      233.68     17.17 o 
   4   6  11      977.01      907.52     32.60 o 
   5   6  11      708.50      716.31     42.37 o 
   6   6  11        6.29       -7.29     10.14 o 
  -8   7  11      222.19      198.54     30.51 o 
  -7   7  11      295.99      247.12     24.23 o 
  -6   7  11       30.01       48.33     14.79 o 
  -5   7  11     1235.84     1350.74     46.97 o 
  -4   7  11     1724.40     1689.48     54.43 o 
  -3   7  11       15.40       21.14      9.20 o 
  -2   7  11      763.03      883.94     49.18 o 
  -1   7  11     2050.69     2196.93     65.72 o 
   0   7  11      207.19      190.22     12.50 o 
   1   7  11      166.80      156.09     11.87 o 
   2   7  11     1174.61     1114.27     35.59 o 
   3   7  11      271.13      276.84     19.07 o 
   4   7  11       51.42       46.56     11.50 o 
   5   7  11       57.81       47.27     12.52 o 
   6   7  11      872.33      854.57     57.60 o 
  -8   8  11       72.18       68.19     24.53 o 
  -7   8  11      108.66       82.62     22.77 o 
  -6   8  11     2273.98     2195.56     81.80 o 
  -5   8  11      781.90      710.07     31.22 o 
  -4   8  11     1261.89     1360.54     46.82 o 
  -3   8  11     1061.01     1092.58     41.55 o 
  -2   8  11      799.62      768.12     30.00 o 
  -1   8  11      470.17      458.43     30.47 o 
   0   8  11      708.16      819.32     31.60 o 
   1   8  11      418.83      356.75     36.99 o 
   2   8  11       72.79       70.90     11.97 o 
   3   8  11      732.51      703.20     31.42 o 
   4   8  11      332.47      350.16     23.15 o 
   5   8  11      105.24       96.09     15.17 o 
   6   8  11       67.42       47.36     21.31 o 
  -7   9  11      197.20      236.42     31.43 o 
  -6   9  11      176.52      168.19     22.73 o 
  -5   9  11     2990.50     2912.78    120.62 o 
  -4   9  11      113.83       90.81     15.41 o 
  -3   9  11        2.69       13.21     15.56 o 
  -2   9  11      747.92      797.04     36.44 o 
  -1   9  11     2011.23     2147.99     76.71 o 
   0   9  11      246.07      289.48     21.22 o 
   1   9  11      965.46      962.64     42.31 o 
   2   9  11     3160.67     3210.73     95.60 o 
   3   9  11     2161.18     2275.05     72.64 o 
   4   9  11      356.43      306.58     31.17 o 
   5   9  11      442.15      420.22     27.31 o 
  -7  10  11      108.68       60.29     22.66 o 
  -6  10  11      429.90      370.13     28.68 o 
  -5  10  11      347.97      294.03     31.01 o 
  -4  10  11      217.72      274.97     56.33 o 
  -3  10  11      132.04      160.97     23.58 o 
  -2  10  11     1054.11      930.77     52.54 o 
  -1  10  11       45.25       31.72     14.47 o 
   0  10  11      822.49      937.77     41.66 o 
   1  10  11      343.58      365.98     21.40 o 
   2  10  11      711.41      730.02     55.60 o 
   3  10  11      641.89      676.55     32.35 o 
   4  10  11      705.04      788.15     36.61 o 
   5  10  11       27.97       45.83     13.55 o 
  -6  11  11      847.16      643.33     51.09 o 
  -5  11  11     1110.36      890.78     55.80 o 
  -4  11  11        5.31       24.72     17.63 o 
  -3  11  11      337.89      337.99     32.29 o 
  -2  11  11      686.78      749.26     47.74 o 
  -1  11  11     3743.80     3685.88    250.90 o 
   0  11  11      775.24      657.76     70.31 o 
   1  11  11       18.31       32.45     16.43 o 
   2  11  11     1971.59     2109.74     80.15 o 
   3  11  11     2260.93     2539.58     80.92 o 
   4  11  11       82.72       45.73     15.69 o 
  -5  12  11       58.79       66.02     20.98 o 
  -4  12  11      193.61      167.00     26.64 o 
  -3  12  11      585.60      533.51    104.38 o 
  -2  12  11      743.72      712.16     63.87 o 
  -1  12  11       23.71       18.39     17.35 o 
   0  12  11      337.36      320.58     31.89 o 
   1  12  11      530.60      546.73     41.67 o 
   2  12  11      325.06      299.08     26.45 o 
   3  12  11       25.50       41.94     20.35 o 
  -5  13  11      870.15      888.34    125.73 o 
  -4  13  11      430.12      422.07     39.80 o 
  -3  13  11      180.23      160.55     27.54 o 
  -2  13  11     3338.16     3595.89    155.74 o 
  -1  13  11     1150.89     1275.79     70.55 o 
   0  13  11      203.30      171.34     27.34 o 
   1  13  11      118.97      179.34     28.74 o 
   2  13  11     1264.27     1438.86     77.30 o 
   3  13  11      433.40      445.66     59.72 o 
  -3  14  11     1734.68     1761.21     91.26 o 
  -2  14  11       16.71       38.44     23.04 o 
  -1  14  11      159.73      156.75     27.22 o 
   0  14  11      233.08      266.47     33.02 o 
   1  14  11      610.52      556.90     44.77 o 
  -9   0  12        0.42        9.84     28.75 o 
  -8   0  12      317.85      244.20     45.22 o 
  -7   0  12     1223.09     1169.00     90.25 o 
  -6   0  12      586.39      651.82     60.57 o 
  -5   0  12      193.07      218.05     33.94 o 
  -4   0  12     1640.50     1781.18    113.85 o 
  -3   0  12     4377.20     4626.01    254.35 o 
  -2   0  12      364.59      292.35     22.46 o 
  -1   0  12     6273.28     6118.10    313.36 o 
   0   0  12     2533.65     2686.45    110.74 o 
   1   0  12     2889.49     2717.57    113.02 o 
   2   0  12     2208.07     1810.01    188.68 o 
   3   0  12     2393.50     2055.52     92.61 o 
   4   0  12     6043.40     5842.38    307.62 o 
   5   0  12     3170.47     3185.43    137.23 o 
   6   0  12        6.45        4.10     21.34 o 
  -9   1  12      132.10      130.82     28.69 o 
  -8   1  12     1926.78     1882.89     93.15 o 
  -7   1  12     2489.51     2547.60    114.20 o 
  -6   1  12      437.61      453.05     36.06 o 
  -5   1  12      616.21      664.26     81.79 o 
  -4   1  12     2115.53     1968.03     86.90 o 
  -3   1  12       76.44       87.60     19.80 o 
  -2   1  12     3267.05     3400.34     94.97 o 
  -1   1  12       24.05       34.20     10.05 o 
   0   1  12      879.99     1082.83     37.41 o 
   1   1  12      392.85      351.50     31.88 o 
   2   1  12     1111.15     1096.62     39.33 o 
   3   1  12      445.37      459.51     24.09 o 
   4   1  12     1638.67     1636.65     56.23 o 
   5   1  12      521.24      497.96     31.48 o 
   6   1  12     1469.58     1424.28     61.36 o 
  -9   2  12      220.56      152.71     29.73 o 
  -8   2  12      161.98      137.65     28.02 o 
  -7   2  12      517.82      502.46     39.47 o 
  -6   2  12       49.13       46.67     16.61 o 
  -5   2  12      520.56      424.69     32.35 o 
  -4   2  12       46.86       37.74     13.75 o 
  -3   2  12     1837.31     1945.19     83.17 o 
  -2   2  12        7.61       12.11      8.37 o 
  -1   2  12     1516.51     1463.53     46.43 o 
   0   2  12     6667.91     7126.41    290.61 o 
   1   2  12     4133.08     3987.79    113.91 o 
   2   2  12        6.17        6.85      7.43 o 
   3   2  12     2265.96     2264.76     70.65 o 
   4   2  12     2473.27     2454.46     77.23 o 
   5   2  12      732.63      736.78     34.15 o 
   6   2  12       73.89       53.26     13.52 o 
  -9   3  12      964.98      853.59     59.04 o 
  -8   3  12      372.70      350.42     29.29 o 
  -7   3  12      173.55      218.76     46.49 o 
  -6   3  12      266.45      270.37     30.72 o 
  -5   3  12      488.70      490.72     41.83 o 
  -4   3  12      776.52      764.14     29.49 o 
  -3   3  12      521.69      454.89     25.54 o 
  -2   3  12       27.09        4.34     10.13 o 
  -1   3  12     1813.87     1810.50     64.60 o 
   0   3  12     1628.15     1464.87    102.52 o 
   1   3  12       80.99       86.58     13.21 o 
   2   3  12     1932.31     1992.55     62.69 o 
   3   3  12     1196.89     1319.47     46.69 o 
   4   3  12      110.48      141.34     15.74 o 
   5   3  12      281.12      284.79     21.65 o 
   6   3  12       30.32       38.91     12.55 o 
  -8   4  12     1004.74     1047.94     50.75 o 
  -7   4  12      122.24      103.08     18.14 o 
  -6   4  12       85.81      100.10     20.90 o 
  -5   4  12       27.97       34.97     14.63 o 
  -4   4  12     1815.97     1762.33     55.48 o 
  -3   4  12     1143.57     1204.87     40.65 o 
  -2   4  12     3736.20     3545.80     99.00 o 
  -1   4  12      167.83      159.42     12.54 o 
   0   4  12     1247.28     1398.69     40.44 o 
   1   4  12      735.12      798.75     27.50 o 
   2   4  12      642.05      667.78     28.63 o 
   3   4  12       53.39       49.47     11.84 o 
   4   4  12      369.84      407.41     24.03 o 
   5   4  12       68.75       63.83     13.19 o 
   6   4  12      146.29      133.57     17.30 o 
  -8   5  12      117.63      143.76     21.94 o 
  -7   5  12      281.71      226.13     28.54 o 
  -6   5  12      466.52      517.57     45.91 o 
  -5   5  12     3082.68     3148.46    131.02 o 
  -4   5  12      600.41      610.46     34.99 o 
  -3   5  12      319.05      331.42     18.53 o 
  -2   5  12      825.67      837.27     31.55 o 
  -1   5  12     3224.43     3063.92     87.55 o 
   0   5  12      448.62      465.04     19.44 o 
   1   5  12      361.32      310.79     16.13 o 
   2   5  12       21.06       30.02      8.17 o 
   3   5  12      911.23     1034.15     35.00 o 
   4   5  12        7.74       15.74      8.83 o 
   5   5  12       54.29       31.80     12.11 o 
   6   5  12      401.83      445.42     32.98 o 
  -8   6  12       43.60       10.64     16.32 o 
  -7   6  12      577.23      607.96     36.18 o 
  -6   6  12     1822.65     1906.84     72.95 o 
  -5   6  12      420.23      441.29     25.06 o 
  -4   6  12     2048.75     1842.71     81.21 o 
  -3   6  12     1399.26     1302.66     75.41 o 
  -2   6  12     2205.66     2189.25     65.92 o 
  -1   6  12        8.96       28.73      8.15 o 
   0   6  12       42.29       44.35      8.11 o 
   1   6  12       23.85       18.12      6.46 o 
   2   6  12     3537.28     3388.60     98.98 o 
   3   6  12      466.19      445.67     25.02 o 
   4   6  12      248.46      215.98     18.77 o 
   5   6  12      354.78      348.06     30.19 o 
   6   6  12      575.86      571.27     46.30 o 
  -8   7  12       57.46       72.46     28.34 o 
  -7   7  12      153.18      135.80     20.89 o 
  -6   7  12      243.59      251.79     23.35 o 
  -5   7  12     2586.06     2842.64     85.54 o 
  -4   7  12      272.78      300.44     19.32 o 
  -3   7  12      182.58      146.61     13.76 o 
  -2   7  12      479.23      346.43     19.17 o 
  -1   7  12     1547.20     1481.36     69.31 o 
   0   7  12        5.85       -2.71      5.80 o 
   1   7  12      110.73      107.03     13.82 o 
   2   7  12        2.03       -5.07      7.99 o 
   3   7  12      299.59      254.87     31.44 o 
   4   7  12       77.64       76.64     14.08 o 
   5   7  12        0.63        0.18     10.64 o 
  -7   8  12       15.68        4.82     17.69 o 
  -6   8  12      180.18      281.84     50.44 o 
  -5   8  12      436.03      628.97     34.27 o 
  -4   8  12        1.57        4.45      7.58 o 
  -3   8  12       60.15       61.28     11.10 o 
  -2   8  12     1779.59     1993.61     62.09 o 
  -1   8  12      762.20      855.42     38.55 o 
   0   8  12      142.00       99.78     14.76 o 
   1   8  12      269.81      244.04     20.14 o 
   2   8  12     1611.01     1661.53     55.88 o 
   3   8  12       45.38       50.88     11.90 o 
   4   8  12      149.82      142.26     16.74 o 
   5   8  12        0.85        6.89     11.88 o 
  -7   9  12      326.23      290.04     34.29 o 
  -6   9  12       27.07       18.80     14.50 o 
  -5   9  12       55.36       13.52     13.00 o 
  -4   9  12      167.93      110.51     18.61 o 
  -3   9  12        1.07       -4.25     12.27 o 
  -2   9  12       62.06      107.02     14.99 o 
  -1   9  12      442.60      359.58     23.89 o 
   0   9  12        0.62       -7.91      9.15 o 
   1   9  12      228.10      171.50     15.94 o 
   2   9  12      480.86      386.28     28.19 o 
   3   9  12       47.54       29.33     11.61 o 
   4   9  12      258.58      285.99     37.50 o 
   5   9  12      173.37      176.97     25.22 o 
  -6  10  12       59.28       19.31     17.95 o 
  -5  10  12        1.05        5.99     15.47 o 
  -4  10  12      795.05      918.77     54.51 o 
  -3  10  12       20.58       17.24     15.65 o 
  -2  10  12        8.35       10.23     13.54 o 
  -1  10  12      195.93      323.31     30.38 o 
   0  10  12       86.76      106.33     16.07 o 
   1  10  12        4.53       15.94     12.32 o 
   2  10  12       97.19       80.37     13.39 o 
   3  10  12      159.50      106.38     18.81 o 
   4  10  12       12.93       10.44     12.11 o 
  -6  11  12        4.59        0.42     17.66 o 
  -5  11  12      389.78      430.97     39.64 o 
  -4  11  12        3.27       29.90     18.00 o 
  -3  11  12       21.35       53.45     19.62 o 
  -2  11  12       30.44       28.06     21.23 o 
  -1  11  12     1574.93     1521.19     77.24 o 
   0  11  12      288.33      143.37     23.50 o 
   1  11  12      445.56      344.73     33.03 o 
   2  11  12       80.93       79.90     16.66 o 
   3  11  12      197.97      205.53     19.60 o 
  -5  12  12        2.11       -4.83     16.80 o 
  -4  12  12       75.65       53.66     19.40 o 
  -3  12  12       12.81        9.23     16.71 o 
  -2  12  12     1552.42     1359.40     76.29 o 
  -1  12  12     1082.43     1028.98     60.38 o 
   0  12  12      141.89      135.83     24.61 o 
   1  12  12        0.68       -5.74     15.65 o 
   2  12  12      693.24      533.53     59.49 o 
   3  12  12       71.77       72.74     18.05 o 
  -4  13  12       27.95       27.05     18.55 o 
  -3  13  12       36.25       -6.05     16.68 o 
  -2  13  12        1.64      -14.23     14.23 o 
  -1  13  12      430.89      313.66     34.78 o 
   0  13  12        9.83       33.32     18.62 o 
   1  13  12        1.55      -14.81     15.21 o 
  -2  14  12      164.21      168.82     44.14 o 
  -1  14  12       46.83       54.27     21.28 o 
  -8   1  13      524.36      422.10     40.97 o 
  -7   1  13      358.50      383.93     36.21 o 
  -6   1  13      494.73      569.86     41.30 o 
  -5   1  13     1027.95     1094.14    109.16 o 
  -4   1  13      777.92      747.15     43.85 o 
  -3   1  13      806.45      730.21     43.01 o 
  -2   1  13       94.22       95.12     10.92 o 
  -1   1  13     1415.41     1438.83     46.64 o 
   0   1  13      335.41      368.14     29.80 o 
   1   1  13      201.18      240.35     16.84 o 
   2   1  13       20.16       12.49      9.01 o 
   3   1  13        2.38       -1.55      8.08 o 
   4   1  13      848.24      862.73     39.17 o 
   5   1  13        0.58       -4.84      9.59 o 
   6   1  13       39.12       18.33     12.51 o 
  -8   2  13        0.42       -2.11     18.34 o 
  -7   2  13     1178.62     1125.01     97.44 o 
  -6   2  13      235.65      220.74     27.83 o 
  -5   2  13      624.52      674.75     43.39 o 
  -4   2  13       18.15       21.24     13.69 o 
  -3   2  13     1580.26     1566.61     70.60 o 
  -2   2  13       34.17       32.64     15.79 o 
  -1   2  13      515.68      457.40     21.75 o 
   0   2  13     2002.06     1855.66     58.30 o 
   1   2  13      100.55      107.16     12.50 o 
   2   2  13        0.72       -3.34      7.53 o 
   3   2  13      343.57      327.76     21.34 o 
   4   2  13       32.80       30.50     10.88 o 
   5   2  13      161.51      183.02     32.24 o 
   6   2  13      719.39      785.23     43.47 o 
  -8   3  13      326.61      325.81     77.30 o 
  -7   3  13      970.96     1019.19     60.43 o 
  -6   3  13      556.65      501.47     38.55 o 
  -5   3  13      611.35      508.99     36.74 o 
  -4   3  13     3747.44     3410.66    165.75 o 
  -3   3  13      807.22      766.40     47.27 o 
  -2   3  13      345.18      370.97     22.82 o 
  -1   3  13     1078.15     1103.18     38.65 o 
   0   3  13     3119.76     2938.75     99.21 o 
   1   3  13      844.53      718.68     29.93 o 
   2   3  13        4.13       10.58      7.98 o 
   3   3  13       49.87       39.55     10.72 o 
   4   3  13      736.22      749.79     34.17 o 
   5   3  13       21.39       23.14     11.82 o 
   6   3  13       23.44        6.64     11.84 o 
  -8   4  13      511.82      494.05     43.36 o 
  -7   4  13      360.68      356.35     57.57 o 
  -6   4  13        2.89      -10.37     13.69 o 
  -5   4  13       31.04       38.30     16.92 o 
  -4   4  13       87.63       86.40     16.30 o 
  -3   4  13     1133.38     1050.20     43.75 o 
  -2   4  13     1050.97      917.76     39.27 o 
  -1   4  13       37.10       30.03     10.44 o 
   0   4  13      143.35      213.55     15.55 o 
   1   4  13     1447.61     1532.59     50.83 o 
   2   4  13      394.60      428.29     23.31 o 
   3   4  13      203.29      269.58     19.60 o 
   4   4  13       82.39       92.86     14.31 o 
   5   4  13      153.48      194.51     19.54 o 
   6   4  13      891.27     1010.06     50.69 o 
  -8   5  13       39.33       39.01     22.23 o 
  -7   5  13       45.65       80.58     22.76 o 
  -6   5  13      234.85      215.00     56.82 o 
  -5   5  13      540.43      513.77     37.00 o 
  -4   5  13     1876.37     1844.60    101.31 o 
  -3   5  13     1362.95     1319.90     52.00 o 
  -2   5  13     1047.89      914.64     44.55 o 
  -1   5  13     1639.33     1478.80     56.42 o 
   0   5  13     2328.73     2201.39    102.83 o 
   1   5  13      177.11      216.76     16.35 o 
   2   5  13      369.62      422.98     23.52 o 
   3   5  13      116.80      119.90     14.90 o 
   4   5  13       31.85       18.20     10.78 o 
   5   5  13      121.95      124.79     17.24 o 
  -8   6  13      225.42      145.70     29.40 o 
  -7   6  13      508.85      515.10     33.93 o 
  -6   6  13       26.50       30.87     14.39 o 
  -5   6  13      226.49      187.41     24.66 o 
  -4   6  13      483.96      441.01     29.21 o 
  -3   6  13     1202.09     1178.03     59.53 o 
  -2   6  13       55.65       45.40     11.42 o 
  -1   6  13      415.91      400.53     21.07 o 
   0   6  13     1391.58     1344.38     40.59 o 
   1   6  13     1579.79     1533.03     51.35 o 
   2   6  13       17.31        2.48      8.40 o 
   3   6  13      400.79      453.07     25.23 o 
   4   6  13      541.55      545.28     34.49 o 
   5   6  13      305.85      360.27     30.21 o 
  -7   7  13       28.95       37.24     16.80 o 
  -6   7  13      120.11      162.22     32.41 o 
  -5   7  13      836.44      903.78     52.36 o 
  -4   7  13       13.45       32.21     10.86 o 
  -3   7  13     1616.20     1455.57     56.93 o 
  -2   7  13      538.97      527.10     24.87 o 
  -1   7  13      555.60      549.36     36.14 o 
   0   7  13       89.82       99.26     14.47 o 
   1   7  13      128.01      147.40     14.49 o 
   2   7  13      771.37      694.80     74.54 o 
   3   7  13     1614.06     1571.93     55.70 o 
   4   7  13      586.56      561.41     35.28 o 
   5   7  13       98.20      108.92     19.65 o 
  -7   8  13      256.46      281.76     62.44 o 
  -6   8  13      233.97      243.47     38.24 o 
  -5   8  13       32.99       15.95     11.06 o 
  -4   8  13     1809.99     1958.44     63.36 o 
  -3   8  13      225.20      266.47     22.93 o 
  -2   8  13        2.88        4.71      8.49 o 
  -1   8  13      302.40      263.01     21.06 o 
   0   8  13     1222.65     1270.02     52.09 o 
   1   8  13      369.01      330.29     24.13 o 
   2   8  13     1269.92     1205.30     44.93 o 
   3   8  13      177.42      172.21     22.50 o 
   4   8  13     1045.25     1054.08     43.77 o 
  -6   9  13      129.48       98.52     23.23 o 
  -5   9  13      356.42      492.89     31.79 o 
  -4   9  13      332.27      291.95     28.96 o 
  -3   9  13     1005.03      963.10     55.29 o 
  -2   9  13      632.78      603.93     32.44 o 
  -1   9  13     1123.92     1175.97     71.00 o 
   0   9  13      361.83      290.22     30.62 o 
   1   9  13     1178.96     1081.50     53.69 o 
   2   9  13     1092.86     1068.53     42.02 o 
   3   9  13     2150.30     2140.46     84.80 o 
   4   9  13        2.73       -1.19     11.82 o 
  -6  10  13      103.58      104.18     43.44 o 
  -5  10  13      172.50      167.45     26.55 o 
  -4  10  13      441.47      627.91     45.35 o 
  -3  10  13      185.50      267.46     29.93 o 
  -2  10  13     1785.09     1909.49     90.44 o 
  -1  10  13        6.68       14.54     14.88 o 
   0  10  13     1980.25     2059.95     77.05 o 
   1  10  13     1023.89     1208.04     52.21 o 
   2  10  13      818.92      908.34     38.29 o 
   3  10  13      282.65      258.06     42.05 o 
  -5  11  13      143.61      216.50     52.96 o 
  -4  11  13       76.85       26.38     17.74 o 
  -3  11  13      152.20      239.94     41.69 o 
  -2  11  13       58.17      120.08     23.53 o 
  -1  11  13     1340.38     1486.44     76.65 o 
   0  11  13      436.13      330.22     73.43 o 
   1  11  13     1377.51     1255.83     68.89 o 
   2  11  13      863.95      938.29     58.38 o 
   3  11  13      209.43      235.26     25.65 o 
  -4  12  13      180.37      232.66     57.33 o 
  -3  12  13      718.84      932.92     59.24 o 
  -2  12  13      747.72      793.98     52.93 o 
  -1  12  13       26.31       21.56     18.65 o 
   0  12  13      273.82      290.07     57.89 o 
   1  12  13      674.68      658.65     54.03 o 
   2  12  13      395.75      516.62     71.95 o 
  -2  13  13      999.48     1129.87     72.28 o 
  -1  13  13       19.35       31.54     19.56 o 
   0  13  13      199.49      159.47     28.17 o 
  -8   0  14       30.91      -15.24     24.06 o 
  -7   0  14      794.83      757.55     74.19 o 
  -6   0  14       10.66      -10.15     20.72 o 
  -5   0  14     2039.86     1836.24    121.82 o 
  -4   0  14      104.73       71.27     24.22 o 
  -3   0  14       16.22       23.24     17.57 o 
  -2   0  14     3388.77     3233.92    130.92 o 
  -1   0  14     1290.01     1287.21     87.28 o 
   0   0  14        8.65        3.52     11.42 o 
   1   0  14     2890.99     2851.88    121.07 o 
   2   0  14       48.88       58.89     17.21 o 
   3   0  14      235.10      163.86     24.14 o 
   4   0  14      633.22      672.11     47.95 o 
   5   0  14     1607.55     1770.28     90.95 o 
  -8   1  14      108.88       85.64     49.92 o 
  -7   1  14       70.82       46.70     20.77 o 
  -6   1  14     2283.16     2357.04    131.80 o 
  -5   1  14      709.22      757.21     47.40 o 
  -4   1  14      392.02      397.65     32.42 o 
  -3   1  14       59.51       19.01     19.91 o 
  -2   1  14     4308.35     4186.39    135.24 o 
  -1   1  14     2237.50     2209.33     95.71 o 
   0   1  14     2812.83     2850.06     84.33 o 
   1   1  14        1.70       -1.58      7.78 o 
   2   1  14     3359.29     3391.66    100.63 o 
   3   1  14     2058.58     2242.97    105.44 o 
   4   1  14     1766.50     1951.55     66.72 o 
   5   1  14       67.16       57.44     14.36 o 
  -8   2  14       58.34       34.02     22.44 o 
  -7   2  14      110.53      147.95     45.32 o 
  -6   2  14        6.97       14.58     15.56 o 
  -5   2  14      163.66      174.45     34.53 o 
  -4   2  14      285.67      321.35     29.92 o 
  -3   2  14     1872.91     2150.18    134.39 o 
  -2   2  14      210.47      227.70     20.17 o 
  -1   2  14      124.14      106.14     12.41 o 
   0   2  14      451.50      495.40     24.14 o 
   1   2  14      952.26     1027.14     42.12 o 
   2   2  14       11.81        8.71      9.10 o 
   3   2  14      130.54      124.45     15.57 o 
   4   2  14      221.07      197.13     19.25 o 
   5   2  14      735.83      775.29     37.39 o 
  -8   3  14       43.75       24.62     21.98 o 
  -7   3  14       69.80       47.25     20.85 o 
  -6   3  14        6.54        0.45     15.72 o 
  -5   3  14     1154.50     1247.95     65.00 o 
  -4   3  14     1483.96     1641.98     78.49 o 
  -3   3  14      509.80      572.38     30.21 o 
  -2   3  14     1820.93     2139.32     76.17 o 
  -1   3  14     3848.34     3999.06    130.54 o 
   0   3  14      276.29      304.63     33.29 o 
   1   3  14      854.48      795.77     32.89 o 
   2   3  14     1504.04     1489.23     51.83 o 
   3   3  14      972.24      985.49     40.09 o 
   4   3  14       31.01       42.96     12.57 o 
   5   3  14        4.39        5.49     11.02 o 
  -8   4  14      258.88      290.86     52.71 o 
  -7   4  14      254.22      270.21     33.63 o 
  -6   4  14     1155.20     1098.26     70.40 o 
  -5   4  14     1313.84     1229.03     64.51 o 
  -4   4  14      189.99      231.05     31.59 o 
  -3   4  14      811.50      982.24     43.06 o 
  -2   4  14     1436.36     1477.34     56.91 o 
  -1   4  14      141.28      162.65     21.69 o 
   0   4  14     1220.60     1199.65     42.46 o 
   1   4  14      176.39      213.21     16.80 o 
   2   4  14       36.11       85.35     14.72 o 
   3   4  14      302.78      252.98     19.99 o 
   4   4  14      739.89      797.38     36.56 o 
   5   4  14       46.43       86.16     21.53 o 
  -7   5  14        0.94      -17.04     17.04 o 
  -6   5  14       48.92       62.30     19.44 o 
  -5   5  14     1028.75      988.31     56.40 o 
  -4   5  14      408.89      439.35     34.30 o 
  -3   5  14       24.85       39.08     12.52 o 
  -2   5  14      107.21       91.16     14.56 o 
  -1   5  14      607.97      652.17     47.64 o 
   0   5  14        4.38       21.38      9.17 o 
   1   5  14       42.48       42.47     11.03 o 
   2   5  14        5.09        2.06      9.16 o 
   3   5  14      404.30      471.06     44.92 o 
   4   5  14      134.57      128.77     17.30 o 
   5   5  14       51.65       22.66     12.27 o 
  -7   6  14     1806.04     1846.25     92.55 o 
  -6   6  14     1142.02     1149.35     64.80 o 
  -5   6  14      517.11      526.32     39.55 o 
  -4   6  14      696.84      731.34     45.14 o 
  -3   6  14       90.02       83.18     15.11 o 
  -2   6  14      523.16      571.47     59.87 o 
  -1   6  14      580.28      596.08     31.49 o 
   0   6  14        3.88       26.31     11.49 o 
   1   6  14       97.75      120.56     14.39 o 
   2   6  14      695.22      768.36     33.56 o 
   3   6  14       25.32       20.47     10.80 o 
   4   6  14      455.59      452.00     35.45 o 
  -7   7  14       54.36       39.82     22.45 o 
  -6   7  14        7.57      -12.94     20.34 o 
  -5   7  14      356.36      300.90     31.93 o 
  -4   7  14       18.88        1.56     11.88 o 
  -3   7  14       11.64       20.83     13.01 o 
  -2   7  14      417.58      462.50     49.43 o 
  -1   7  14       32.81       42.91     12.56 o 
   0   7  14       75.42       80.71     14.31 o 
   1   7  14       45.25       12.70      8.17 o 
   2   7  14       88.55       77.03     15.76 o 
   3   7  14       26.16       39.58     14.49 o 
   4   7  14      676.37      638.92     38.72 o 
  -6   8  14      518.23      566.73     43.53 o 
  -5   8  14      555.27      589.41     34.58 o 
  -4   8  14      294.38      221.38     20.33 o 
  -3   8  14      332.74      255.68     21.98 o 
  -2   8  14     1305.65     1198.27     50.57 o 
  -1   8  14       99.28       62.01     17.27 o 
   0   8  14      691.90      699.51     44.61 o 
   1   8  14       35.62       33.30     16.31 o 
   2   8  14      367.87      336.71     69.05 o 
   3   8  14        2.16       -2.07     12.49 o 
   4   8  14       54.22       45.52     16.20 o 
  -6   9  14      249.37      426.08     39.57 o 
  -5   9  14       15.23        8.50     12.74 o 
  -4   9  14       20.66       13.21     14.47 o 
  -3   9  14       49.57       47.68     17.92 o 
  -2   9  14      179.24      127.76     17.42 o 
  -1   9  14      757.33      678.78     35.81 o 
   0   9  14        0.49       -9.96     11.02 o 
   1   9  14      105.52      153.12     19.64 o 
   2   9  14       19.16       14.56     21.57 o 
   3   9  14        8.57       22.55     14.07 o 
  -5  10  14        2.64       24.18     18.63 o 
  -4  10  14        8.55        4.54     16.70 o 
  -3  10  14      348.74      337.24     33.41 o 
  -2  10  14      107.40       83.20     21.24 o 
  -1  10  14       52.70       30.16     21.66 o 
   0  10  14      231.53      228.36     22.18 o 
   1  10  14      445.29      410.69     36.63 o 
   2  10  14       50.21        8.15     13.31 o 
  -4  11  14       77.17       32.38     38.06 o 
  -3  11  14       66.34       56.05     20.94 o 
  -2  11  14      235.91      178.95     28.05 o 
  -1  11  14      170.98      249.43     30.29 o 
   0  11  14      116.25       88.29     21.83 o 
   1  11  14       27.51       25.89     18.25 o 
  -3  12  14        4.05        4.48     27.01 o 
  -2  12  14      308.18      261.73     33.16 o 
  -1  12  14        0.11       10.17     18.31 o 
   0  12  14      535.21      753.30    129.58 o 
  -7   1  15       28.60       26.83     19.36 o 
  -6   1  15      289.35      373.95     35.90 o 
  -5   1  15       88.21      107.04     21.44 o 
  -4   1  15      411.83      407.92     81.76 o 
  -3   1  15        1.82        0.49     12.00 o 
  -2   1  15      326.28      358.87     24.07 o 
  -1   1  15      272.85      263.15     20.88 o 
   0   1  15      664.95      723.92     30.96 o 
   1   1  15       59.19       64.16     11.92 o 
   2   1  15      663.77      678.35     31.87 o 
   3   1  15      148.97      150.34     17.48 o 
   4   1  15       14.24        9.45     11.40 o 
   5   1  15      344.74      348.40     29.75 o 
  -7   2  15      252.14      271.51     47.09 o 
  -6   2  15        0.83       22.42     17.20 o 
  -5   2  15      328.51      346.82     32.60 o 
  -4   2  15      156.18      133.34     23.21 o 
  -3   2  15        0.44       25.08     20.20 o 
  -2   2  15      296.19      265.78     21.14 o 
  -1   2  15       11.22       -6.17     11.72 o 
   0   2  15      462.91      457.15     24.12 o 
   1   2  15       37.93       44.31     11.48 o 
   2   2  15      735.23      654.55     31.93 o 
   3   2  15      320.19      338.28     27.24 o 
   4   2  15       50.56       40.29     13.26 o 
  -7   3  15      267.88      310.74     85.44 o 
  -6   3  15      725.51      776.98     51.45 o 
  -5   3  15      245.94      285.72     58.61 o 
  -4   3  15      412.39      433.95     35.94 o 
  -3   3  15      114.23       94.91     26.79 o 
  -2   3  15      556.13      644.29     33.44 o 
  -1   3  15       70.92       75.63     14.14 o 
   0   3  15       41.22       64.74     11.85 o 
   1   3  15      161.03      161.12     18.71 o 
   2   3  15     2211.42     2177.41     95.48 o 
   3   3  15       74.01       94.74     15.19 o 
   4   3  15      142.24      143.90     21.16 o 
  -7   4  15       49.48       78.46     23.40 o 
  -6   4  15      744.42      632.55     46.58 o 
  -5   4  15       86.02       69.85     19.51 o 
  -4   4  15      242.48      188.07     25.82 o 
  -3   4  15      300.76      296.13     23.10 o 
  -2   4  15       44.18       44.65     12.63 o 
  -1   4  15     1242.29     1251.80     51.80 o 
   0   4  15       78.46      100.95     15.68 o 
   1   4  15        4.09       -5.52      8.37 o 
   2   4  15      588.07      627.65     30.70 o 
   3   4  15       24.51       16.97     11.13 o 
   4   4  15        2.59       14.13     11.90 o 
  -7   5  15      370.26      361.03     38.58 o 
  -6   5  15      220.68      270.23     32.33 o 
  -5   5  15      826.77      821.21     50.89 o 
  -4   5  15     1065.36      984.92     56.41 o 
  -3   5  15      168.70      110.50     16.75 o 
  -2   5  15     2374.07     2592.74    182.07 o 
  -1   5  15      793.93      890.32     41.42 o 
   0   5  15      285.68      273.57     22.46 o 
   1   5  15      130.61      166.82     19.45 o 
   2   5  15      597.91      663.63     31.82 o 
   3   5  15       94.20      102.16     17.05 o 
   4   5  15       84.51       88.52     15.80 o 
  -6   6  15       60.89       52.98     21.43 o 
  -5   6  15        2.27      -13.07     13.07 o 
  -4   6  15      233.54      260.05     29.03 o 
  -3   6  15      679.85      633.81     52.02 o 
  -2   6  15      201.67      173.45     23.64 o 
  -1   6  15        0.25      -11.13     13.04 o 
   0   6  15      224.62      294.82     23.38 o 
   1   6  15      520.50      575.08     28.71 o 
   2   6  15      169.11      222.51     19.59 o 
   3   6  15       95.75       62.52     16.45 o 
   4   6  15       34.59       27.68     15.58 o 
  -6   7  15      782.59      892.78     56.57 o 
  -5   7  15      693.89      666.90     46.05 o 
  -4   7  15      256.28      250.78     22.82 o 
  -3   7  15      103.99      151.88     18.38 o 
  -2   7  15       60.97       95.41     15.99 o 
  -1   7  15     1232.17     1192.54     50.85 o 
   0   7  15     1272.11     1205.07     68.15 o 
   1   7  15       98.75       57.26     18.86 o 
   2   7  15      398.52      568.01     48.77 o 
   3   7  15      943.18     1166.95     71.07 o 
  -5   8  15       46.11      104.88     23.61 o 
  -4   8  15     1798.30     1819.91     71.09 o 
  -3   8  15      340.86      305.92     26.85 o 
  -2   8  15      448.78      384.44     26.98 o 
  -1   8  15      115.00       82.58     19.33 o 
   0   8  15     1330.87     1410.69     72.65 o 
   1   8  15      909.73      926.42     86.71 o 
   2   8  15     1060.55     1033.81     49.79 o 
   3   8  15       56.80       79.29     17.93 o 
  -5   9  15      709.88      831.61     77.13 o 
  -4   9  15      171.91      222.10     41.75 o 
  -3   9  15        1.19       -7.57     22.81 o 
  -2   9  15       39.75        4.62     15.28 o 
  -1   9  15     1086.92     1008.56     57.79 o 
   0   9  15      350.53      323.66     39.02 o 
   1   9  15        8.73       30.74     17.84 o 
   2   9  15       37.54       43.10     19.66 o 
  -4  10  15     1709.84     1499.22    112.20 o 
  -3  10  15     1531.18     1407.90    106.47 o 
  -2  10  15     1013.48     1086.14     89.30 o 
  -1  10  15       99.68       19.53     27.04 o 
   0  10  15     2144.84     2023.82     96.08 o 
   1  10  15      216.62      212.72     28.90 o 
  -2  11  15        3.65       -0.49     17.59 o 
  -1  11  15      850.70      690.81     72.13 o 
   0  11  15        5.27      -21.31     22.50 o 
  -7   0  16      336.86      340.98     53.37 o 
  -6   0  16      824.74      733.79     72.01 o 
  -5   0  16        0.16       11.96     22.13 o 
  -4   0  16      452.93      476.50     54.47 o 
  -3   0  16     2325.98     2252.23    143.68 o 
  -2   0  16     3108.94     3154.50    188.62 o 
  -1   0  16     1472.33     1508.15     72.96 o 
   0   0  16        6.46       24.97     15.15 o 
   1   0  16     3197.70     3208.22    177.75 o 
   2   0  16      478.44      533.46     54.44 o 
   3   0  16        1.11        2.51     15.14 o 
   4   0  16        4.97       14.62     17.69 o 
  -7   1  16        0.91        9.18     26.12 o 
  -6   1  16     1694.70     1485.18    137.40 o 
  -5   1  16     1188.34     1137.09     63.49 o 
  -4   1  16      925.56      988.49     57.54 o 
  -3   1  16      332.31      288.22     58.74 o 
  -2   1  16      856.04      909.67     51.88 o 
  -1   1  16      695.08      636.75     33.88 o 
   0   1  16     1803.12     1913.58     77.96 o 
   1   1  16       29.15       37.32     11.40 o 
   2   1  16     1471.28     1617.47     58.81 o 
   3   1  16      234.35      307.33     25.34 o 
   4   1  16      251.66      249.28     23.15 o 
  -7   2  16      604.62      514.06    117.72 o 
  -6   2  16     1272.69     1163.58     66.24 o 
  -5   2  16      239.69      271.77     30.97 o 
  -4   2  16       19.24        1.16     19.28 o 
  -3   2  16     1470.38     1384.75     99.48 o 
  -2   2  16     1605.37     1535.34     76.78 o 
  -1   2  16       13.63       20.94     11.90 o 
   0   2  16        4.69        1.62      8.86 o 
   1   2  16      710.09      756.08     35.21 o 
   2   2  16      164.75      169.26     18.16 o 
   3   2  16       23.69       14.44     12.29 o 
   4   2  16       17.37       -8.46     12.53 o 
  -6   3  16       17.01        7.22     21.18 o 
  -5   3  16      822.53      905.62     55.52 o 
  -4   3  16      229.80      314.05    109.02 o 
  -3   3  16      336.40      231.11     38.72 o 
  -2   3  16     1827.56     1835.18     69.72 o 
  -1   3  16      578.48      556.05     32.11 o 
   0   3  16        3.37        6.80     10.81 o 
   1   3  16      200.58      188.67     26.52 o 
   2   3  16      196.70      242.02     23.95 o 
   3   3  16      493.32      524.51     34.62 o 
  -6   4  16      135.25      143.34     26.64 o 
  -5   4  16        1.26       -5.58     15.54 o 
  -4   4  16      860.46      767.12    165.08 o 
  -3   4  16      488.72      492.26     99.32 o 
  -2   4  16       77.82       97.48     16.32 o 
  -1   4  16       89.51       62.83     14.49 o 
   0   4  16      907.40      807.68     77.47 o 
   1   4  16       23.95       33.19     13.62 o 
   2   4  16      159.20      144.38     17.85 o 
   3   4  16       87.78       93.84     19.30 o 
  -6   5  16      108.26      100.86     24.55 o 
  -5   5  16        6.36       -5.11     18.85 o 
  -4   5  16       38.68       79.24     19.66 o 
  -3   5  16      173.93      112.21     19.15 o 
  -2   5  16      108.79      108.51     17.31 o 
  -1   5  16      313.58      354.67     26.01 o 
   0   5  16        6.56       11.73     12.26 o 
   1   5  16      367.34      345.01     23.25 o 
   2   5  16      259.03      247.70     20.94 o 
   3   5  16      699.60      694.43     35.07 o 
  -6   6  16      184.51      157.00     28.20 o 
  -5   6  16        1.70       16.26     18.00 o 
  -4   6  16      323.98      362.11     34.36 o 
  -3   6  16        2.23        1.70     12.33 o 
  -2   6  16        6.95       19.23     15.60 o 
  -1   6  16        3.01       -4.12     11.18 o 
   0   6  16     2162.43     2131.64     80.38 o 
   1   6  16     1203.08     1186.18     53.07 o 
   2   6  16      383.73      488.03     29.44 o 
   3   6  16      275.00      186.70     23.66 o 
  -5   7  16       62.86       32.15     20.57 o 
  -4   7  16        4.50       30.24     20.17 o 
  -3   7  16       69.72       64.47     21.89 o 
  -2   7  16      193.71      177.48     20.75 o 
  -1   7  16      237.46      345.71     26.58 o 
   0   7  16       24.79       63.93     16.25 o 
   1   7  16       52.57       32.82     18.67 o 
   2   7  16       58.33       46.77     15.88 o 
  -4   8  16      618.83      654.97     52.15 o 
  -3   8  16      180.71      194.37     21.90 o 
  -2   8  16       47.03       56.23     18.51 o 
  -1   8  16      184.37      219.77     28.06 o 
   0   8  16      922.99      990.17     84.47 o 
   1   8  16       22.62       36.47     19.19 o 
  -4   9  16      168.58      162.13     38.38 o 
  -3   9  16       44.81       17.26     27.41 o 
  -2   9  16        8.37       -6.53     15.66 o 
  -1   9  16        3.12        8.02     16.39 o 
   0   9  16       68.60       48.53     19.68 o 
   1   9  16      105.22      135.01     40.19 o 
  -2  10  16      177.77      177.80     40.86 o 
  -1  10  16        0.14       39.88     28.72 o 
  -6   1  17      103.02      117.92     25.87 o 
  -5   1  17      284.90      271.61     32.32 o 
  -4   1  17      118.93      145.53     47.52 o 
  -3   1  17        0.22      -10.82     14.33 o 
  -2   1  17      408.58      404.09     34.95 o 
  -1   1  17       52.11       52.96     15.86 o 
   0   1  17      240.20      256.50     29.38 o 
   1   1  17      178.26      190.12     18.86 o 
   2   1  17      478.06      530.53     30.48 o 
   3   1  17       84.27      101.81     16.69 o 
  -6   2  17      125.06       86.67     24.51 o 
  -5   2  17       31.61       28.48     18.87 o 
  -4   2  17      619.65      667.01     85.67 o 
  -3   2  17        3.30       -4.81     20.14 o 
  -2   2  17      248.00      259.41     29.06 o 
  -1   2  17        7.09        5.03     15.99 o 
   0   2  17        1.13        7.73     11.96 o 
   1   2  17     1530.62     1546.75     55.92 o 
   2   2  17       31.69       33.33     13.34 o 
   3   2  17        9.22        0.94     13.97 o 
  -6   3  17      369.88      404.95     39.84 o 
  -5   3  17        8.46       35.18     19.64 o 
  -4   3  17      552.52      482.63     40.44 o 
  -3   3  17      560.78      529.61     41.08 o 
  -2   3  17     2085.25     1998.64     94.08 o 
  -1   3  17      231.71      265.37     23.76 o 
   0   3  17        6.64        7.44     11.94 o 
   1   3  17       62.05       75.45     14.87 o 
   2   3  17     1130.09     1115.82     45.67 o 
  -5   4  17      423.91      375.35     38.96 o 
  -4   4  17       37.44       65.69     20.32 o 
  -3   4  17      407.27      443.59     37.80 o 
  -2   4  17       13.31       29.33     13.60 o 
  -1   4  17      287.14      283.01     24.43 o 
   0   4  17        2.64        2.24     12.50 o 
   1   4  17      735.74      783.85     41.88 o 
   2   4  17      625.05      669.52     33.98 o 
  -5   5  17      875.38      976.55    112.63 o 
  -4   5  17        5.88       29.60     18.18 o 
  -3   5  17      317.60      415.54     43.93 o 
  -2   5  17     1976.12     2126.93     80.36 o 
  -1   5  17       44.92       74.14     16.54 o 
   0   5  17       54.64       21.52     13.68 o 
   1   5  17      198.83      170.87     22.00 o 
   2   5  17      705.83      661.17     34.19 o 
  -5   6  17      112.85       74.99     21.82 o 
  -4   6  17        4.23        6.09     17.55 o 
  -3   6  17      154.26      220.56     39.53 o 
  -2   6  17       57.86       94.15     21.62 o 
  -1   6  17        5.96       -0.01     12.10 o 
   0   6  17       41.81       60.21     16.77 o 
   1   6  17      332.71      360.41     29.06 o 
  -4   7  17      878.73      884.04     56.50 o 
  -3   7  17       51.64       37.52     15.70 o 
  -2   7  17        5.89        4.22     13.46 o 
  -1   7  17     1102.61     1247.36     55.12 o 
   0   7  17      396.01      460.40     40.48 o 
   1   7  17      129.32      158.57     27.10 o 
  -3   8  17      229.38      244.72     24.92 o 
  -2   8  17      931.51      933.75     82.92 o 
  -1   8  17      773.34      851.32     54.11 o 
  -5   0  18      265.22      164.07     39.05 o 
  -4   0  18      247.45      272.86     46.04 o 
  -3   0  18      824.12      890.16     79.40 o 
  -2   0  18      703.65      808.13     73.79 o 
  -1   0  18       52.83       69.74     28.05 o 
   0   0  18      153.31      223.38     28.74 o 
   1   0  18      755.08      930.16     57.30 o 
  -5   1  18      289.15      318.15     35.65 o 
  -4   1  18      294.83      395.27     38.48 o 
  -3   1  18      524.61      544.23     43.01 o 
  -2   1  18      479.66      480.67     60.13 o 
  -1   1  18       84.42      108.85     30.84 o 
   0   1  18       16.22       14.25     12.84 o 
   1   1  18      230.13      227.26     21.53 o 
  -5   2  18       13.27        0.23     17.72 o 
  -4   2  18       75.10      112.75     26.08 o 
  -3   2  18      401.43      565.56     61.92 o 
  -2   2  18      422.35      442.79     39.99 o 
  -1   2  18        6.11        0.59     16.39 o 
   0   2  18       65.71       48.34     15.48 o 
   1   2  18      586.35      631.55     38.07 o 
  -4   3  18      192.13      120.10     35.62 o 
  -3   3  18        1.44        9.31     18.96 o 
  -2   3  18      263.40      239.46     40.02 o 
  -1   3  18      398.45      428.66     34.60 o 
   0   3  18      316.27      277.09     25.88 o 
   1   3  18      280.69      251.46     25.53 o 
  -4   4  18      805.56      761.13     52.44 o 
  -3   4  18      542.45      541.53     54.49 o 
  -2   4  18       50.29       30.62     17.99 o 
  -1   4  18       10.82       -4.86     13.17 o 
   0   4  18      702.83      736.84     41.08 o 
   1   4  18      437.64      473.16     32.95 o 
  -4   5  18      439.97      498.65     42.80 o 
  -3   5  18        6.75       -8.86     15.60 o 
  -2   5  18       66.17       37.10     15.20 o 
  -1   5  18     1773.73     1712.41     69.75 o 
   0   5  18     1119.98     1217.49     55.57 o 
  -3   6  18      229.80      292.69     48.53 o 
  -2   6  18       37.33       13.91     21.63 o 
  -1   6  18        0.59       -1.03     13.50 o 
  -3   1  19       15.05       23.21     26.79 o 
  -2   1  19      336.28      333.07     35.30 o 
  -1   1  19      263.59      260.29     52.83 o 
  -2   2  19      762.87      839.76    132.97 o 
  -1   2  19       34.56       65.45     20.55 o 
                                                 
